# Supplementary material for: The capacity of origins to load MCM establishes replication timing patterns
Source: PLoS Genet. 2021 Mar 25;17(3):e1009467. doi: 10.1371/journal.pgen.1009467 (PMC8023499; doi:10.1371/journal.pgen.1009467)
Supplement: S2 Table — (XLS) [file pgen.1009467.s015.xls]

## Sheet: Sup Table 2
Supplemental Table 2: Smallest number of origins that make up 50% of total MCM signal for each condition, as well as the interorigin distances between those sets of origins.
	Auxin:	0 µM	30 µM	500 µM
	#oris that = 50% total MCM signal:	110	85	72
Inter-ori distance (bp)	Average:	95.6	118.4	136.1
	Median:	65.4	90.9	95
	Max:	370.7	489.6	499.1
