# Supplementary material for: The capacity of origins to load MCM establishes replication timing patterns
Source: PLoS Genet. 2021 Mar 25;17(3):e1009467. doi: 10.1371/journal.pgen.1009467 (PMC8023499; doi:10.1371/journal.pgen.1009467)
Supplement: S3 Table — (XLS) [file pgen.1009467.s016.xls]

## Sheet: Sup Table 3
Supplemental Table 3: Mnase-ChIP Sequencing Statistics
- ChIP an Input reads (uniquely mapped paired-end reads less than 650bp)
			S. cerevisiae reads		S. pombe reads
		Condition	ChIP	Input
MCM reduction	yFS1059 -Replicate #1	0 µM auxin	5219388	5153907
		30 µM auxin	5632226	5339548
		500 µM auxin	5123731	5939521
	yFS1059 -Replicate #2	0 µM auxin	3.07994e+06	7.13274e+06
		30 µM auxin	2.44003e+06	7.46104e+06
		500 µM auxin	2.63687e+06	7.27445e+06
MCM overexpression	yFS1075 (2hr gal)	(-) gal.	4492907	2168946	658209	757157
		(+) gal.	3764198	4909914	733658	1763995
	yFS1075 (3hr gal)	(-) gal.	2272045	4497303	446645	2155436
		(+) gal.	3955188	2645688	855916	1118150
	yFS1020	(-) gal.	2850001	7378084	438133	2416594
		(+) gal.	3320595	8225953	449408	2602536
	yFS1021	(-) gal.	2682029	7112626	343777	2542350
		(+) gal.	3167785	7625423	351627	2489156
