# Supplementary material for: The capacity of origins to load MCM establishes replication timing patterns
Source: PLoS Genet. 2021 Mar 25;17(3):e1009467. doi: 10.1371/journal.pgen.1009467 (PMC8023499; doi:10.1371/journal.pgen.1009467)
Supplement: S4 Table — (XLS) [file pgen.1009467.s017.xls]

## Sheet: Sup Table 4
Supplemental Table 4: Replication Timing Sequencing Statistics
- Uniquely mapped paired-end reads used for replication timing calculations.
		Condition - time point	Reads
	yFS1059 (Replicate #1)	0 µM - alpha	25844821
		0 µM - 15 min	30169339
		0 µM - 20 min	21696864
		0 µM - 25 min	29840798
		0 µM - 30 min	23523728
		0 µM - 35 min	28752404
		0 µM - 40 min	17692482
		0 µM - 60 min	15541379
		30 µM - alpha	19951163
		30 µM - 15 min	28002914
		30 µM - 20 min	26842001
		30 µM - 25 min	24777587
		30 µM - 30 min	27714079
		30 µM - 35 min	32656376
		30 µM - 40 min	26320428
		30 µM - 90 min	32336491
		500 µM - alpha	24563914
		500 µM - 15 min	20155941
		500 µM - 20 min	33289243
		500 µM - 25 min	26818750
		500 µM - 30 min	28011606
		500 µM - 35 min	24366740
		500 µM - 40 min	26516860
		500 µM - 90 min	27486445
	yFS1059 (Replicate #2)	0 µM - alpha	9980820
		0 µM - 15 min	11509574
		0 µM - 20 min	14013012
		0 µM - 25 min	12695301
		0 µM - 30 min	11621916
		0 µM - 35 min	11480152
		0 µM - 40 min	8620681
		0 µM - 60 min	2665610
		30 µM - alpha	20633492
		30 µM - 15 min	9498705
		30 µM - 20 min	12741163
		30 µM - 25 min	8440737
		30 µM - 30 min	9312499
		30 µM - 35 min	13919580
		30 µM - 40 min	10619016
		30 µM - 90 min	16013211
		500 µM - alpha	13639218
		500 µM - 15 min	6300387
		500 µM - 20 min	14106736
		500 µM - 25 min	7659230
		500 µM - 30 min	10401705
		500 µM - 35 min	10879208
		500 µM - 40 min	12385939
		500 µM - 90 min	6638152
	yFS1075 (2hr gal)	(-) gal - alpha	28854194
		(-) gal - 20 min	12312724
		(-) gal - 25 min	12755099
		(-) gal - 30 min	14879747
		(-) gal - 35 min	12413869
		(-) gal - 40 min	24572008
		(-) gal - 60 min	31622511
		(+) gal - alpha	19928544
		(+) gal - 20 min	24373809
		(+) gal - 25 min	29273246
		(+) gal - 30 min	23083309
		(+) gal - 35 min	12200260
		(+) gal - 40 min	9930559
		(+) gal - 60 min	25021941
	yFS1021	(-) gal - alpha	16757206
		(-) gal - 15 min	11080808
		(-) gal - 20 min	15609551
		(-) gal - 25 min	16253742
		(-) gal - 30 min	15201413
		(-) gal - 35 min	12451065
		(-) gal - 40 min	16900080
		(-) gal - 60 min	10109456
		(+) gal - alpha	21110053
		(+) gal - 15 min	12713036
		(+) gal - 20 min	17781411
		(+) gal - 25 min	16778993
		(+) gal - 30 min	13745667
		(+) gal - 35 min	14734180
		(+) gal - 40 min	16897068
		(+) gal - 60 min	19017132
