# Supplementary material for: The capacity of origins to load MCM establishes replication timing patterns
Source: PLoS Genet. 2021 Mar 25;17(3):e1009467. doi: 10.1371/journal.pgen.1009467 (PMC8023499; doi:10.1371/journal.pgen.1009467)
Supplement: S5 Table — (XLS) [file pgen.1009467.s018.xls]

## Sheet: 1c
Figure 1c
	S phase progression (%)
(min)	0uM	30uM	500uM
15	15.6508	3.22859	1.93505
20	32.4913	15.0112	5.51215
25	62.4674	37.169	22.7994
30	84.485	56.9426	31.8887
35	90.9822	69.8455	57.6731
40	89.6567	73.0741	62.8861
50	101.326	92.1468	74.063
60	101.722	96.2142	83.4575
70		97.478	86.4363
80		98.041	84.4952
90		99.8621	86.4363

## Sheet: 2a
Figure 2a
				MCM signal (au)
				Auxin
Chr	Start	End	Ori name	0 uM	30 uM	500 uM
chrI	722	1721	ARS102	45.9768	48.9431	41.1442
chrI	6137	7136	ARS102.5	14.2754	-1.13458	-3.77196
chrI	7773	8772	ARS103	14.843	-2.88725	-4.51143
chrI	30565	31564	ARS104	66.9346	37.7626	19.538
chrI	41509	42508	ARS105	83.6518	71.6787	49.9704
chrI	41536	42535	ARS105	84.3664	72.1005	50.2184
chrI	69874	70873	ARS106	19.0084	10.2777	6.78956
chrI	123974	124973	ARS107	100.893	64.5282	40.6011
chrI	146697	147696	ARS108	47.759	17.3653	6.0548
chrI	147106	148105	ARS108	70.5596	27.8494	10.9172
chrI	159518	160517	ARS109	45.2401	27.7258	19.1435
chrI	175781	176780	ARS110	84.7806	47.0095	23.5046
chrI	222964	223963	ARS112	1.5643	-0.414013	-0.723109
chrII	0	863	ARS200	2.87265	1.96764	1.1414
chrII	6126	7125	ARS201	28.6301	27.2595	21.0176
chrII	28552	29551	ARS201.5	43.542	26.2911	15.6286
chrII	62811	63810	ARS202	225.312	234.103	192.636
chrII	93113	94112	ARS203	99.2776	43.6131	19.0145
chrII	142981	143980	ARS206	89.8355	49.6497	21.4502
chrII	169713	170712	ARS207	30.1991	20.3275	13.2485
chrII	177242	178241	ARS207.1	33.9674	4.02132	-2.48761
chrII	197853	198852	ARS207.5	15.1259	7.31572	4.77566
chrII	209165	210164	ARS207.8	3.08623	-5.89264	-7.20124
chrII	237302	238301	ARS208	61.1891	43.5006	26.8268
chrII	254475	255474	ARS209	73.8726	74.8775	52.2028
chrII	254557	255556	ARS209	75.6529	76.8248	53.5932
chrII	325758	326757	ARS211	47.4581	26.4665	16.6793
chrII	378356	379355	ARS212	4.90791	-0.8444	-3.76692
chrII	389351	390350	ARS213	91.7259	39.4586	13.806
chrII	407493	408492	ARS214	46.3304	19.9344	11.1488
chrII	417432	418431	ARS215	159.808	85.7882	41.7616
chrII	440823	441822	ARS215.5	0.663335	-5.40006	-6.09728
chrII	486331	487330	ARS216	81.3271	83.5614	66.2407
chrII	516851	517850	ARS217	61.9137	18.2967	4.38552
chrII	538964	539963	ARS218	37.7387	4.48296	-5.76907
chrII	591115	592114	ARS219	28.171	15.722	10.3519
chrII	611606	612605	ARS219.5	6.92322	-2.02057	-2.11166
chrII	611781	612780	ARS219.5	3.69979	-2.4905	-1.27729
chrII	622306	623305	ARS220	160.935	151.267	106.745
chrII	631636	632635	ARS221	80.0123	14.0563	-0.130839
chrII	675853	676852	ARS221.5	29.3363	-0.73584	-5.83471
chrII	703932	704931	ARS222	28.3361	19.2797	13.8668
chrII	707256	708255	ARS222.5	0.677737	-4.03268	-3.4399
chrII	720366	721365	ARS223	71.2601	12.0764	-0.604328
chrII	741203	742202	ARS224	120.611	90.2073	61.0228
chrII	757053	758052	ARS225	124.219	62.6196	28.9769
chrII	773680	774679	ARS227	86.815	43.3657	22.8476
chrII	791777	792776	ARS228	17.4991	3.60032	-1.35794
chrII	796260	797259	ARS228.5	40.025	5.77682	-4.48045
chrII	801823	802822	ARS229	108.514	53.3483	24.1412
chrIII	695	1694	ARS300	17.1254	13.0546	9.79498
chrIII	9993	10992	ARS301	0.937919	0.389004	0.205004
chrIII	10774	11773	ARS301	20.9898	13.4382	7.23014
chrIII	12580	13579	ARS302	0.00829444	-0.0196896	0
chrIII	14213	15212	ARS302	36.3355	12.0089	3.3789
chrIII	14543	15542	ARS303	64.4584	21.1872	8.2021
chrIII	15065	16064	ARS303	83.1427	24.2007	9.68269
chrIII	15245	16244	ARS320	77.9907	20.8417	8.44728
chrIII	29929	30928	ARS304	8.96387	-2.14039	-6.00271
chrIII	38933	39932	ARS305	119.342	116.33	88.7531
chrIII	74068	75067	ARS306	100.632	51.7762	21.7511
chrIII	108538	109537	ARS307	70.9718	30.883	13.3332
chrIII	114131	115130	ARS308	11.3776	-0.273492	-4.71566
chrIII	131657	132656	ARS309	29.4747	12.9244	2.40455
chrIII	166426	167425	ARS310	92.2326	69.1655	45.2371
chrIII	193890	194889	ARS313	91.7946	26.6128	10.9409
chrIII	194157	195156	ARS313	81.0222	23.5688	8.96152
chrIII	196316	197315	ARS314	53.1435	33.2878	16.2353
chrIII	196994	197993	ARS314	123.584	97.6022	63.8555
chrIII	224439	225438	ARS315	104.284	88.8696	57.5964
chrIII	224587	225586	ARS315	89.5442	76.3651	49.4162
chrIII	272474	273473	ARS316	94.9559	52.2896	24.0712
chrIII	272771	273770	ARS316	67.2354	36.0325	16.0677
chrIII	292156	293155	ARS317	36.0196	36.0336	30.6976
chrIII	292183	293182	ARS317	34.0026	33.9074	28.8085
chrIII	294220	295219	ARS318	32.7337	19.112	10.4896
chrIII	315297	316296	ARS319	18.2667	19.4238	16.5204
chrIV	266	1265	ARS400	0.733814	0.506912	0.452203
chrIV	15117	16116	ARS403	0.000987274	-0.015711	0
chrIV	21265	22264	ARS402.5	1.9519	-7.49144	-7.3438
chrIV	45709	46708	ARS404	30.6068	23.5171	14.566
chrIV	85561	86560	ARS405	98.7897	66.0026	37.4348
chrIV	100368	101367	ARS405.5	4.44576	-6.63383	-8.06408
chrIV	123260	124259	ARS406	107.207	67.0163	39.1219
chrIV	137127	138126	ARS407	48.399	9.85155	0.791666
chrIV	157490	158489	ARS408	90.8286	18.1424	1.13742
chrIV	212045	213044	ARS409	85.8978	87.9042	69.5121
chrIV	235562	236561	ARS409.5	2.73263	-2.28462	-0.891831
chrIV	253416	254415	ARS410	145.607	102.588	68.6323
chrIV	316417	317416	ARS412	127.63	57.2401	27.5212
chrIV	329191	330190	ARS413	79.001	39.0977	17.31
chrIV	407696	408695	ARS414	107.579	42.3243	16.4771
chrIV	434727	435726	ARS415	134.602	125.24	97.9071
chrIV	462070	463069	ARS416	76.8135	49.9088	28.7887
chrIV	483475	484474	ARS417	98.7666	56.916	31.4288
chrIV	504964	505963	ARS417.5	194.159	148.543	89.6133
chrIV	554849	555848	ARS418	103.414	99.7166	73.0767
chrIV	567120	568119	ARS419	150.03	77.6965	36.7396
chrIV	628879	629878	ARS420	176.486	111.34	67.8209
chrIV	639492	640491	ARS421	108.939	81.3216	54.8158
chrIV	702510	703509	ARS422	77.3955	61.3394	43.7701
chrIV	748015	749014	ARS422.5	90.5721	18.9952	4.29169
chrIV	752783	753782	ARS423	103.7	62.66	35.9205
chrIV	805665	806664	ARS425	60.0213	51.2392	37.3492
chrIV	903750	904749	ARS427.5	0.232272	-7.41153	-7.03414
chrIV	913415	914414	ARS428	42.7115	46.1595	39.3406
chrIV	921316	922315	ARS429	110.552	52.1695	24.4683
chrIV	942989	943988	ARS429.5	1.56028	-7.37634	-8.77202
chrIV	1016283	1017282	ARS430	122.015	92.8091	58.3908
chrIV	1033136	1034135	ARS430.5	20.2054	-3.00612	-9.15811
chrIV	1057462	1058461	ARS431	112.096	75.022	48.0026
chrIV	1109585	1110584	ARS431.5	118.651	64.9975	32.0738
chrIV	1130425	1131424	ARS431.7	7.62498	-5.47275	-7.49333
chrIV	1158887	1159886	ARS432	40.4385	20.4369	8.70791
chrIV	1165622	1166621	ARS432.5	62.7411	51.7065	37.8366
chrIV	1240497	1241496	ARS433	48.1494	20.8785	9.78524
chrIV	1275839	1276838	ARS434	82.9067	25.3417	4.96112
chrIV	1302212	1303211	ARS435	91.0751	84.4066	63.7861
chrIV	1353094	1354093	ARS437	73.1044	68.4394	54.8045
chrIV	1384904	1385903	ARS439.5	4.63811	1.35182	1.39225
chrIV	1403908	1404907	ARS440	130.276	66.0512	35.0015
chrIV	1447626	1448625	ARS441	42.6306	35.8857	27.8995
chrIV	1461518	1462517	ARS442	119.318	125.781	103.391
chrIV	1486540	1487539	ARS446	141.463	91.3732	53.017
chrIV	1502436	1503435	ARS447	58.5703	40.7122	27.8807
chrIX	33070	34069	ARS905	128.449	99.5775	62.5533
chrIX	73513	74512	ARS907	92.498	52.0957	29.7807
chrIX	79809	80808	ARS908	76.5456	22.9939	6.63414
chrIX	105436	106435	ARS909	87.7425	45.7469	22.5611
chrIX	135719	136718	ARS911	23.8766	2.44302	-2.73168
chrIX	162623	163622	ARS911.5	18.0799	-2.95358	-2.68677
chrIX	174699	175698	ARS912	34.0466	16.0943	7.1411
chrIX	214255	215254	ARS913	62.3255	21.1978	4.41617
chrIX	245317	246316	ARS913.5	37.1773	19.2262	11.6032
chrIX	247194	248193	ARS914	113.726	76.9422	46.1647
chrIX	310330	311329	ARS916	39.9091	8.34258	-0.386639
chrIX	341479	342478	ARS919	91.133	85.3316	64.9257
chrIX	356779	357778	ARS920	44.4372	19.2128	8.10367
chrIX	411439	412438	ARS922	132.987	94.0931	55.3784
chrIX	432250	433249	ARS922.5	3.96492	-0.573217	-1.06128
chrV	6348	7347	ARS503	47.9031	37.5556	29.292
chrV	11455	12454	ARS504.2	32.6195	-1.55224	-5.65658
chrV	58900	59899	ARS507	44.4831	38.2739	27.1486
chrV	93599	94598	ARS508	119.093	103.058	66.6532
chrV	145163	146162	ARS510	67.8491	20.3818	5.49496
chrV	173257	174256	ARS511	134.744	141.571	115.668
chrV	212008	213007	ARS512	139.475	31.6547	4.64411
chrV	275830	276829	ARS513.5	20.0783	-0.316322	-5.41549
chrV	277717	278716	ARS513.7	20.0464	0.0919289	-2.31586
chrV	287130	288129	ARS514	89.4301	84.6529	61.1861
chrV	301316	302315	ARS514.5	23.9498	-3.85753	-7.45007
chrV	353133	354132	ARS516	81.8115	81.5019	65.3205
chrV	406353	407352	ARS517	29.3224	10.9098	2.88056
chrV	438559	439558	ARS518	40.3977	36.0252	25.7873
chrV	498386	499385	ARS520	50.3391	18.8491	7.7722
chrV	498501	499500	ARS520	57.7765	20.6119	7.7814
chrV	520402	521401	ARS521	49.5066	3.89868	-2.53059
chrV	549191	550190	ARS522	106.481	96.8619	70.7516
chrV	569059	570058	ARS523	29.6656	26.2712	18.6642
chrVI	5296	6295	ARS600.1	59.3641	58.5196	40.8398
chrVI	12102	13101	ARS600.2	0.678533	0.192551	-0.244733
chrVI	18774	19773	ARS600.3	84.6942	26.4942	11.7829
chrVI	19749	20748	ARS600.4	120.538	94.7097	70.5083
chrVI	32235	33234	ARS601	130.257	78.4453	47.2506
chrVI	32458	33457	ARS602	134.92	81.2176	48.045
chrVI	68283	69282	ARS603	103.249	90.8376	64.4573
chrVI	118298	119297	ARS603.5	57.2547	31.2995	18.2073
chrVI	127412	128411	ARS604	8.0175	-0.110127	-4.56998
chrVI	135536	136535	ARS605	52.9934	35.9689	22.5751
chrVI	167332	168331	ARS606	65.7926	57.6133	41.9628
chrVI	198951	199950	ARS607	105.013	107.366	86.824
chrVI	216031	217030	ARS608	109.363	38.5847	11.86
chrVI	253072	254071	ARS608.5	5.7416	-2.44157	-4.8533
chrVI	255855	256854	ARS609	47.2957	24.8946	13.5347
chrVI	269227	270161	ARS610	99.5868	87.5156	65.0751
chrVII	17372	18371	ARS700.5	33.3184	24.3839	18.9108
chrVII	63906	64905	ARS702	109.429	73.2958	43.7266
chrVII	111699	112698	ARS704	61.6914	67.3976	58.4027
chrVII	117212	118211	ARS706	71.4895	7.96556	-1.30536
chrVII	162811	163810	ARS707	164.888	176.401	138.465
chrVII	186943	187942	ARS709	45.5579	0.429858	-4.06508
chrVII	203535	204534	ARS710	99.6827	60.0404	29.6102
chrVII	231445	232444	ARS711	11.6701	-5.90182	-6.04812
chrVII	240705	241704	ARS712	88.6539	27.4918	10.4214
chrVII	285596	286595	ARS714	129.211	104.687	65.3332
chrVII	352306	353305	ARS716	64.9739	46.58	28.4441
chrVII	388275	389274	ARS717	109.363	34.1441	11.916
chrVII	420715	421714	ARS718	85.821	77.4381	57.7661
chrVII	484544	485543	ARS719	69.8833	56.1837	41.5049
chrVII	508354	509353	ARS720	103.609	76.2278	53.4068
chrVII	568114	569113	ARS721	42.5307	13.1568	3.4136
chrVII	574269	575268	ARS722	17.6996	9.38836	4.30899
chrVII	606898	607897	ARS724.5	5.47383	-5.62871	-6.80904
chrVII	653351	654350	ARS726	54.9249	6.30272	-2.1358
chrVII	659432	660431	ARS727	79.8107	81.7089	70.8414
chrVII	714915	715914	ARS728	111.009	81.1136	48.9515
chrVII	777591	778590	ARS729	43.0968	32.4096	17.1589
chrVII	834113	835112	ARS731	43.7546	17.5545	3.95016
chrVII	887974	888973	ARS731.5	88.8866	91.6745	75.4125
chrVII	916422	917421	ARS732	43.9455	3.86291	-4.31929
chrVII	977353	978352	ARS733	64.8849	30.2351	17.4655
chrVII	999070	1000069	ARS734	127.783	139.267	116.047
chrVII	1001875	1002874	ARS735	7.80896	-3.82413	-2.75959
chrVII	1062982	1063981	ARS735.5	55.1132	49.7648	38.7128
chrVII	1083145	1084144	ARS131a	69.7319	37.0458	18.5217
chrVIII	5165	6164	ARS131n	44.3498	32.5873	21.0318
chrVIII	7160	8159	ARS802	38.8177	25.9496	17.911
chrVIII	45336	46335	ARS804	131.965	75.6058	38.8506
chrVIII	63877	64876	ARS805	71.4948	57.3168	41.3555
chrVIII	111038	112037	ARS805.7	26.0363	-1.9811	-6.96645
chrVIII	132979	133978	ARS807	6.31559	5.33159	4.68961
chrVIII	168162	169161	ARS809	77.9535	34.0729	12.2808
chrVIII	213021	214020	ARS810	0.288642	-0.629429	-0.858194
chrVIII	245344	246343	ARS813	100.973	95.6754	73.2665
chrVIII	296678	297677	ARS815	34.8724	31.4136	22.9086
chrVIII	359198	360197	ARS816	130.773	124.472	97.721
chrVIII	391770	392769	ARS818	96.8049	86.6264	60.18
chrVIII	405760	406759	ARS818.5	21.0017	0.505003	-5.97628
chrVIII	447239	448238	ARS820	165.618	150.722	107.501
chrVIII	474056	475055	ARS821	127.108	56.4948	26.0312
chrVIII	501377	502376	ARS822	144.731	92.472	52.6587
chrVIII	519828	520827	ARS823	71.8871	22.1047	4.09367
chrVIII	555667	556666	ARS824	56.3269	51.884	34.4173
chrX	0	821	ARS1001	0	0.0292497	0
chrX	7195	8194	ARS1002	0.00161737	0	0
chrX	15944	16943	ARS1003	0.0390308	0.0184908	0
chrX	23411	24410	ARS1004	126.249	137.347	110.251
chrX	67210	68209	ARS1005	100.38	99.2249	74.8228
chrX	99086	100085	ARS1006	42.9379	16.9727	7.43332
chrX	113034	114033	ARS1007	78.3878	64.2834	47.5624
chrX	161451	162450	ARS1007.5	31.7322	4.05957	-3.55358
chrX	203974	204973	ARS1008	72.1169	81.318	74.5348
chrX	228298	229297	ARS1009	72.7434	61.5041	44.6482
chrX	248755	249754	ARS1009.5	19.4588	2.22817	0.173839
chrX	298517	299516	ARS1010	130.857	94.033	55.2643
chrX	336906	337905	ARS1011	50.4477	30.0234	17.4711
chrX	374502	375501	ARS1012	112.526	119.834	97.3703
chrX	375467	376466	ARS1013	49.1003	46.5243	32.396
chrX	416818	417817	ARS1014	59.7377	58.8858	45.3371
chrX	442261	443260	ARS1015	28.6551	11.4342	3.56411
chrX	454570	455569	ARS1016	2.68689	-0.709844	-2.94295
chrX	459117	460116	ARS1017	42.1128	1.33227	-4.25791
chrX	540164	541163	ARS1018	68.8108	72.7466	62.9303
chrX	609179	610178	ARS1018.5	16.6325	-1.9044	-5.22108
chrX	612563	613562	ARS1019	72.0898	52.9559	33.0253
chrX	653995	654994	ARS1020	77.4514	29.6676	9.73674
chrX	683379	684378	ARS1021	89.3629	103.7	99.2743
chrX	711520	712519	ARS1022	87.9833	42.5141	18.9929
chrX	729749	730748	ARS1023	0.0262751	0.0252328	-0.00878247
chrX	736655	737654	ARS1024	0.0272339	0.00645293	-0.0122638
chrX	744209	745208	ARS1025	8.02695	9.11174	6.94784
chrXI	41837	42836	ARS1102.5	10.2109	-1.75684	-3.46292
chrXI	55295	56294	ARS1103	103.424	69.1289	36.1875
chrXI	97949	98948	ARS1104.5	67.4161	34.0566	15.8252
chrXI	145163	146162	ARS1105.5	0.141766	-5.45818	-5.17755
chrXI	152554	153553	ARS1106	39.2616	40.4069	33.3044
chrXI	195665	196664	ARS1106.3	10.3074	-7.66119	-8.3908
chrXI	213092	214091	ARS1106.7	154.869	113.077	67.8353
chrXI	257475	258474	ARS1107	172.578	135.871	82.1125
chrXI	302198	303197	ARS1107.5	83.2954	64.9184	41.4639
chrXI	329307	330306	ARS1109	77.8762	82.2081	72.3256
chrXI	388618	389617	ARS1112	67.7792	72.3019	56.9546
chrXI	416802	417801	ARS1113	112.211	73.2932	42.6652
chrXI	444658	445657	ARS1113.5	3.58922	-4.23918	-3.70512
chrXI	447638	448637	ARS1114	49.2799	42.9709	31.0253
chrXI	456688	457687	ARS1114.5	75.2267	60.3787	45.544
chrXI	516642	517641	ARS1116	10.5426	7.07602	3.6646
chrXI	530179	531178	ARS1117	74.8037	24.3892	7.49361
chrXI	581452	582451	ARS1118	37.9447	21.297	9.7455
chrXI	611858	612857	ARS1120	70.7974	21.7864	5.74657
chrXI	642351	643350	ARS1123	75.4688	68.6489	53.3252
chrXII	51537	52536	ARS1203	77.074	19.4504	3.01583
chrXII	76439	77438	ARS1205	77.3182	63.3867	43.7735
chrXII	91040	92039	ARS1206	90.7743	82.083	59.1134
chrXII	92915	93914	ARS1206.5	13.2746	0.817824	-4.77916
chrXII	156267	157266	ARS1209	93.6694	55.1635	32.3608
chrXII	222101	223100	ARS1210	68.506	13.0483	0.0960103
chrXII	230801	231800	ARS1211	41.5391	12.2679	0.0683006
chrXII	243244	244243	ARS1211.5	67.4783	37.0644	21.9367
chrXII	288845	289844	ARS1212	153.147	101.175	54.7331
chrXII	343305	344304	ARS1212.5	17.7455	2.28354	-0.156754
chrXII	372778	373777	ARS1213	50.0486	31.432	17.6252
chrXII	412283	413282	ARS1215	143.452	135.269	97.0873
chrXII	450106	451105	ARS1216	72.7686	48.313	26.4259
chrXII	458484	459483	ARS1216.5	17.7706	-0.153187	-12.2449
chrXII	512492	513491	ARS1217	130.262	100.171	62.1908
chrXII	602548	603547	ARS1218	55.2737	59.8178	48.2951
chrXII	622399	623398	ARS1219	90.7149	26.4915	7.81629
chrXII	644683	645682	ARS1219.7	3.28551	-4.96701	-6.05507
chrXII	659449	660448	ARS1220	42.1251	19.9521	8.59665
chrXII	686995	687994	ARS1220.5	12.5635	0.775291	-2.03955
chrXII	730055	731054	ARS1222	32.9583	14.5951	7.1511
chrXII	744562	745561	ARS1223	194.301	157.641	108.072
chrXII	793646	794645	ARS1226	31.9687	19.5564	13.3391
chrXII	821623	822622	ARS1227	156.252	122.352	77.1655
chrXII	888191	889190	ARS1227.5	126.429	114.194	85.8215
chrXII	927800	928799	ARS1229	124.541	120.483	93.3485
chrXII	947638	948637	ARS1231	31.6255	7.41865	-2.0407
chrXII	1006831	1007830	ARS1232	114.204	87.2138	55.6085
chrXII	1013409	1014408	ARS1233	113.389	15.5423	1.19748
chrXII	1023593	1024592	ARS1234	115.237	67.2234	35.0609
chrXII	1059208	1060207	ARS1235	42.0187	12.1999	2.72345
chrXIII	31312	32311	ARS1303	127.212	114.775	80.426
chrXIII	39640	40639	ARS1304	40.407	1.0574	-2.32699
chrXIII	49394	50393	ARS1304.5	8.3087	-4.66002	-5.20513
chrXIII	73625	74624	ARS1304.7	9.99432	-4.58142	-3.76975
chrXIII	93841	94840	ARS1305	47.1659	8.76366	0.970399
chrXIII	136925	137924	ARS1307	69.5025	43.1477	25.0041
chrXIII	158564	159563	ARS1307.5	29.991	12.613	10.6358
chrXIII	183416	184415	ARS1308	22.7238	16.7534	10.0917
chrXIII	262680	263679	ARS1309	66.8235	42.6336	24.5515
chrXIII	286427	287426	ARS1310	56.5983	41.5588	27.4463
chrXIII	370601	371600	ARS1312	116.423	121.809	95.5926
chrXIII	432601	433600	ARS1315	95.4113	93.1617	73.973
chrXIII	467825	468824	ARS1316	59.6914	9.35365	-2.37906
chrXIII	503219	504218	ARS1319	54.9297	39.5808	22.5392
chrXIII	535221	536220	ARS1320	86.9921	70.7268	47.7562
chrXIII	554073	555072	ARS1322	78.6507	40.6198	19.8353
chrXIII	610883	611882	ARS1323	54.3292	40.7799	26.4904
chrXIII	634099	635098	ARS1324	69.7003	29.4491	11.8332
chrXIII	648931	649930	ARS1325	156.034	93.0252	44.7579
chrXIII	688496	689495	ARS1326	53.0959	31.8515	18.4391
chrXIII	757848	758847	ARS1327	119.579	61.6141	28.7897
chrXIII	772256	773255	ARS1328	60.0158	15.0159	2.47513
chrXIII	804728	805727	ARS1329	187.787	85.2746	39.7224
chrXIII	814955	815954	ARS1330	92.1226	68.7235	41.8545
chrXIII	864987	865986	ARS1331.5	2.60834	-5.85444	-7.49232
chrXIII	878368	879367	ARS1331.7	26.4421	5.02791	-0.324128
chrXIII	897423	898422	ARS1332	122.099	145.739	128.69
chrXIV	28085	29084	ARS1405	96.3901	51.4654	24.6118
chrXIV	61248	62247	ARS1406	82.2392	57.202	38.7964
chrXIV	89168	90167	ARS1407	57.4608	44.1365	28.791
chrXIV	126238	127237	ARS1410	98.3268	43.8879	23.2003
chrXIV	169187	170186	ARS1411	44.7442	30.3747	20.9278
chrXIV	195675	196674	ARS1412	82.7319	53.3793	32.4288
chrXIV	249885	250884	ARS1413	67.9752	27.4218	9.13801
chrXIV	279497	280496	ARS1414	33.0616	18.4214	9.81468
chrXIV	321568	322567	ARS1415	119.501	78.9929	44.4682
chrXIV	352257	353256	ARS1311.7	7.94772	0.4979	-0.675198
chrXIV	411882	412881	ARS1417	63.3537	27.6285	12.6432
chrXIV	448970	449969	ARS1419	50.5326	30.8884	17.9704
chrXIV	498614	499613	ARS1420	151.252	168.882	153.854
chrXIV	545589	546588	ARS1421	34.6191	6.4265	1.30916
chrXIV	560750	561749	ARS1422	83.8903	58.2188	39.3063
chrXIV	609087	610086	ARS1424	111.078	65.4849	34.5888
chrXIV	635285	636284	ARS1426	97.8761	48.7195	26.3864
chrXIV	691109	692108	ARS1427	115.778	91.8011	59.5329
chrXIV	713393	714392	ARS1428	59.5171	9.06966	-0.764873
chrXIV	738272	739271	ARS1428.5	75.9237	56.4083	34.5471
chrXIV	763757	764756	ARS1429	66.6512	40.1972	23.4245
chrXV	35287	36286	ARS1506.5	35.9864	7.9292	-0.397666
chrXV	72256	73255	ARS1507	147.615	161.38	134.563
chrXV	84822	85821	ARS1508	98.7692	65.2328	38.4196
chrXV	113466	114465	ARS1509	30.1762	11.906	2.19453
chrXV	154719	155718	ARS1509.5	47.1588	1.40406	-3.62071
chrXV	166599	167598	ARS1510	94.3056	83.9584	61.5044
chrXV	227302	228301	ARS1510.5	84.7201	73.3463	54.4807
chrXV	277155	278154	ARS1511	79.0325	75.3434	56.8339
chrXV	308717	309716	ARS1512	101.883	27.5097	4.99875
chrXV	336905	337904	ARS1513	76.0014	68.7967	50.951
chrXV	436349	437348	ARS1513.5	68.7634	54.181	34.8883
chrXV	489387	490386	ARS1514	63.3233	38.7851	23.5892
chrXV	496875	497874	ARS1515.5	65.0776	39.3221	20.6372
chrXV	566027	567026	ARS1516	46.2085	37.7768	27.63
chrXV	600424	601423	ARS1517	62.4278	54.6074	37.1071
chrXV	656255	657254	ARS1519	103.896	84.1835	58.1089
chrXV	680863	681862	ARS1520	95.2439	50.6377	23.0309
chrXV	729355	730354	ARS1521	84.8203	20.3216	1.65139
chrXV	766241	767240	ARS1523	140.088	97.3638	54.1922
chrXV	782955	783954	ARS1524	122.926	105.56	75.6539
chrXV	854486	855485	ARS1525	18.4081	6.19484	2.25706
chrXV	873816	874815	ARS1526	53.5574	31.8573	15.0704
chrXV	907921	908920	ARS1528	56.6498	43.2965	28.1066
chrXV	981080	982079	ARS1529	45.8028	13.5285	3.6108
chrXV	1053203	1054202	ARS1529.5	138.958	122.704	80.8947
chrXVI	7110	8109	ARS1601	0.409371	0.216309	0.161663
chrXVI	12260	13259	ARS1602	5.91264	0.973276	0.187811
chrXVI	42595	43594	ARS1604	49.3068	33.6432	21.8536
chrXVI	72662	73661	ARS1605	138.784	100.576	61.1909
chrXVI	116136	117135	ARS1607	74.6127	56.2008	42.3964
chrXVI	210597	211596	ARS1609	94.1111	67.2258	42.0734
chrXVI	289096	290095	ARS1614	141.58	128.738	88.0803
chrXVI	331378	332377	ARS1617	49.8851	4.34454	-1.09916
chrXVI	384166	385165	ARS1618	164.803	137.337	94.7968
chrXVI	414558	415557	ARS1618.5	1.89043	-1.67647	-0.373198
chrXVI	417752	418751	ARS1619	74.7319	60.3595	40.2978
chrXVI	456187	457186	ARS1620.5	53.2083	3.88691	-3.55673
chrXVI	511285	512284	ARS1621	95.0199	100.839	86.6807
chrXVI	563448	564447	ARS1622	57.9723	34.4499	18.6643
chrXVI	564674	565673	ARS1622.5	22.0263	4.81401	0.543198
chrXVI	583768	584767	ARS1622.7	58.588	5.28252	-2.42646
chrXVI	633499	634498	ARS1623	78.7819	71.3296	54.4196
chrXVI	684014	685013	ARS1624	72.898	18.8322	2.68625
chrXVI	695063	696062	ARS1625	48.6726	39.44	27.5912
chrXVI	748723	749722	ARS1626	133.236	42.6633	14.3791
chrXVI	776542	777541	ARS1626.5	52.8974	48.4028	35.2351
chrXVI	818780	819779	ARS1627	84.0627	55.6232	34.1989
chrXVI	842277	843276	ARS1628	129.16	105.827	68.0058
chrXVI	880485	881484	ARS1630	65.0023	19.85	7.37422
chrXVI	932607	933606	ARS1631	131.539	93.6073	61.2128

## Sheet: 2b
Figure 2b
					Percent MCM signal lost
Chr	Start	End	Ori name	0 uM	30 uM	500 uM
chrI	722	1721	ARS102	45.9768	-6.45168	10.511
chrI	6137	7136	ARS102.5	14.2754	107.948	126.423
chrI	7773	8772	ARS103	14.843	119.452	130.394
chrI	30565	31564	ARS104	66.9346	43.5828	70.8102
chrI	41509	42508	ARS105	83.6518	14.3131	40.2638
chrI	41536	42535	ARS105	84.3664	14.5388	40.4758
chrI	69874	70873	ARS106	19.0084	45.9306	64.2814
chrI	123974	124973	ARS107	100.893	36.0427	59.758
chrI	146697	147696	ARS108	47.759	63.6396	87.3222
chrI	147106	148105	ARS108	70.5596	60.5307	84.5277
chrI	159518	160517	ARS109	45.2401	38.7141	57.6847
chrI	175781	176780	ARS110	84.7806	44.5515	72.276
chrI	222964	223963	ARS112	1.5643	126.466	146.226
chrII	0	863	ARS200	2.87265	31.5044	60.2665
chrII	6126	7125	ARS201	28.6301	4.78724	26.589
chrII	28552	29551	ARS201.5	43.542	39.6189	64.1068
chrII	62811	63810	ARS202	225.312	-3.90172	14.5026
chrII	93113	94112	ARS203	99.2776	56.0696	80.8471
chrII	142981	143980	ARS206	89.8355	44.7327	76.1228
chrII	169713	170712	ARS207	30.1991	32.6885	56.1296
chrII	177242	178241	ARS207.1	33.9674	88.1612	107.324
chrII	197853	198852	ARS207.5	15.1259	51.6345	68.4273
chrII	209165	210164	ARS207.8	3.08623	290.933	333.334
chrII	237302	238301	ARS208	61.1891	28.9079	56.1576
chrII	254475	255474	ARS209	73.8726	-1.36029	29.334
chrII	254557	255556	ARS209	75.6529	-1.54906	29.1591
chrII	325758	326757	ARS211	47.4581	44.2318	64.8546
chrII	378356	379355	ARS212	4.90791	117.205	176.752
chrII	389351	390350	ARS213	91.7259	56.982	84.9486
chrII	407493	408492	ARS214	46.3304	56.9734	75.9364
chrII	417432	418431	ARS215	159.808	46.318	73.8677
chrII	440823	441822	ARS215.5	0.663335	914.077	1019.19
chrII	486331	487330	ARS216	81.3271	-2.74728	18.5502
chrII	516851	517850	ARS217	61.9137	70.4481	92.9167
chrII	538964	539963	ARS218	37.7387	88.1211	115.287
chrII	591115	592114	ARS219	28.171	44.1907	63.2535
chrII	611606	612605	ARS219.5	6.92322	129.185	130.501
chrII	611781	612780	ARS219.5	3.69979	167.315	134.523
chrII	622306	623305	ARS220	160.935	6.00729	33.6717
chrII	631636	632635	ARS221	80.0123	82.4324	100.164
chrII	675853	676852	ARS221.5	29.3363	102.508	119.889
chrII	703932	704931	ARS222	28.3361	31.9606	51.0632
chrII	707256	708255	ARS222.5	0.677737	695.022	607.557
chrII	720366	721365	ARS223	71.2601	83.053	100.848
chrII	741203	742202	ARS224	120.611	25.2079	49.4051
chrII	757053	758052	ARS225	124.219	49.5895	76.6728
chrII	773680	774679	ARS227	86.815	50.0482	73.6824
chrII	791777	792776	ARS228	17.4991	79.4257	107.76
chrII	796260	797259	ARS228.5	40.025	85.567	111.194
chrII	801823	802822	ARS229	108.514	50.8372	77.7528
chrIII	695	1694	ARS300	17.1254	23.7707	42.8043
chrIII	9993	10992	ARS301	0.937919	58.5248	78.1427
chrIII	10774	11773	ARS301	20.9898	35.9774	65.554
chrIII	12580	13579	ARS302	0.00829444	337.383	100
chrIII	14213	15212	ARS302	36.3355	66.9499	90.7008
chrIII	14543	15542	ARS303	64.4584	67.1303	87.2753
chrIII	15065	16064	ARS303	83.1427	70.8926	88.3541
chrIII	15245	16244	ARS320	77.9907	73.2767	89.1689
chrIII	29929	30928	ARS304	8.96387	123.878	166.966
chrIII	38933	39932	ARS305	119.342	2.52368	25.631
chrIII	74068	75067	ARS306	100.632	48.5492	78.3856
chrIII	108538	109537	ARS307	70.9718	56.4855	81.2133
chrIII	114131	115130	ARS308	11.3776	102.404	141.447
chrIII	131657	132656	ARS309	29.4747	56.151	91.842
chrIII	166426	167425	ARS310	92.2326	25.0098	50.9532
chrIII	193890	194889	ARS313	91.7946	71.0083	88.0811
chrIII	194157	195156	ARS313	81.0222	70.9107	88.9394
chrIII	196316	197315	ARS314	53.1435	37.3624	69.4501
chrIII	196994	197993	ARS314	123.584	21.0236	48.3303
chrIII	224439	225438	ARS315	104.284	14.781	44.7696
chrIII	224587	225586	ARS315	89.5442	14.718	44.8137
chrIII	272474	273473	ARS316	94.9559	44.9327	74.6502
chrIII	272771	273770	ARS316	67.2354	46.4085	76.1024
chrIII	292156	293155	ARS317	36.0196	-0.0387753	14.7752
chrIII	292183	293182	ARS317	34.0026	0.280077	15.2756
chrIII	294220	295219	ARS318	32.7337	41.6137	67.9546
chrIII	315297	316296	ARS319	18.2667	-6.33423	9.56029
chrIV	266	1265	ARS400	0.733814	30.9209	38.3763
chrIV	15117	16116	ARS403	0.000987274	1691.35	100
chrIV	21265	22264	ARS402.5	1.9519	483.803	476.239
chrIV	45709	46708	ARS404	30.6068	23.1638	52.4093
chrIV	85561	86560	ARS405	98.7897	33.1888	62.1066
chrIV	100368	101367	ARS405.5	4.44576	249.217	281.388
chrIV	123260	124259	ARS406	107.207	37.4889	63.5081
chrIV	137127	138126	ARS407	48.399	79.6451	98.3643
chrIV	157490	158489	ARS408	90.8286	80.0257	98.7477
chrIV	212045	213044	ARS409	85.8978	-2.33586	19.0757
chrIV	235562	236561	ARS409.5	2.73263	183.605	132.636
chrIV	253416	254415	ARS410	145.607	29.5441	52.8646
chrIV	316417	317416	ARS412	127.63	55.1514	78.4367
chrIV	329191	330190	ARS413	79.001	50.5098	78.0889
chrIV	407696	408695	ARS414	107.579	60.6575	84.6837
chrIV	434727	435726	ARS415	134.602	6.95544	27.2616
chrIV	462070	463069	ARS416	76.8135	35.0259	62.5213
chrIV	483475	484474	ARS417	98.7666	42.3733	68.1787
chrIV	504964	505963	ARS417.5	194.159	23.494	53.8453
chrIV	554849	555848	ARS418	103.414	3.57503	29.3356
chrIV	567120	568119	ARS419	150.03	48.2126	75.5118
chrIV	628879	629878	ARS420	176.486	36.913	61.5715
chrIV	639492	640491	ARS421	108.939	25.3514	49.6822
chrIV	702510	703509	ARS422	77.3955	20.7456	43.4462
chrIV	748015	749014	ARS422.5	90.5721	79.0276	95.2616
chrIV	752783	753782	ARS423	103.7	39.5758	65.3612
chrIV	805665	806664	ARS425	60.0213	14.6316	37.7733
chrIV	903750	904749	ARS427.5	0.232272	3290.89	3128.41
chrIV	913415	914414	ARS428	42.7115	-8.07277	7.8924
chrIV	921316	922315	ARS429	110.552	52.8099	77.8671
chrIV	942989	943988	ARS429.5	1.56028	572.758	662.208
chrIV	1016283	1017282	ARS430	122.015	23.936	52.1443
chrIV	1033136	1034135	ARS430.5	20.2054	114.878	145.325
chrIV	1057462	1058461	ARS431	112.096	33.0734	57.1773
chrIV	1109585	1110584	ARS431.5	118.651	45.2195	72.9679
chrIV	1130425	1131424	ARS431.7	7.62498	171.774	198.273
chrIV	1158887	1159886	ARS432	40.4385	49.4618	78.4663
chrIV	1165622	1166621	ARS432.5	62.7411	17.5875	39.694
chrIV	1240497	1241496	ARS433	48.1494	56.6382	79.6773
chrIV	1275839	1276838	ARS434	82.9067	69.4335	94.016
chrIV	1302212	1303211	ARS435	91.0751	7.32197	29.9632
chrIV	1353094	1354093	ARS437	73.1044	6.38132	25.0325
chrIV	1384904	1385903	ARS439.5	4.63811	70.8542	69.9823
chrIV	1403908	1404907	ARS440	130.276	49.299	73.1328
chrIV	1447626	1448625	ARS441	42.6306	15.8218	34.5553
chrIV	1461518	1462517	ARS442	119.318	-5.41637	13.3485
chrIV	1486540	1487539	ARS446	141.463	35.4085	62.5224
chrIV	1502436	1503435	ARS447	58.5703	30.4899	52.3978
chrIX	33070	34069	ARS905	128.449	22.4772	51.3012
chrIX	73513	74512	ARS907	92.498	43.6791	67.804
chrIX	79809	80808	ARS908	76.5456	69.9605	91.3331
chrIX	105436	106435	ARS909	87.7425	47.8624	74.2872
chrIX	135719	136718	ARS911	23.8766	89.7681	111.441
chrIX	162623	163622	ARS911.5	18.0799	116.336	114.861
chrIX	174699	175698	ARS912	34.0466	52.7286	79.0256
chrIX	214255	215254	ARS913	62.3255	65.9886	92.9143
chrIX	245317	246316	ARS913.5	37.1773	48.2851	68.7895
chrIX	247194	248193	ARS914	113.726	32.3443	59.4071
chrIX	310330	311329	ARS916	39.9091	79.0961	100.969
chrIX	341479	342478	ARS919	91.133	6.36583	28.7572
chrIX	356779	357778	ARS920	44.4372	56.7641	81.7638
chrIX	411439	412438	ARS922	132.987	29.2462	58.3579
chrIX	432250	433249	ARS922.5	3.96492	114.457	126.767
chrV	6348	7347	ARS503	47.9031	21.6008	38.8515
chrV	11455	12454	ARS504.2	32.6195	104.759	117.341
chrV	58900	59899	ARS507	44.4831	13.9586	38.9688
chrV	93599	94598	ARS508	119.093	13.4642	44.0325
chrV	145163	146162	ARS510	67.8491	69.9601	91.9012
chrV	173257	174256	ARS511	134.744	-5.067	14.1568
chrV	212008	213007	ARS512	139.475	77.3044	96.6703
chrV	275830	276829	ARS513.5	20.0783	101.575	126.972
chrV	277717	278716	ARS513.7	20.0464	99.5414	111.553
chrV	287130	288129	ARS514	89.4301	5.34191	31.5823
chrV	301316	302315	ARS514.5	23.9498	116.107	131.107
chrV	353133	354132	ARS516	81.8115	0.378532	20.1574
chrV	406353	407352	ARS517	29.3224	62.7935	90.1762
chrV	438559	439558	ARS518	40.3977	10.8234	36.1663
chrV	498386	499385	ARS520	50.3391	62.5558	84.5603
chrV	498501	499500	ARS520	57.7765	64.3249	86.5319
chrV	520402	521401	ARS521	49.5066	92.1249	105.112
chrV	549191	550190	ARS522	106.481	9.03383	33.5549
chrV	569059	570058	ARS523	29.6656	11.4422	37.0847
chrVI	5296	6295	ARS600.1	59.3641	1.42261	31.2045
chrVI	12102	13101	ARS600.2	0.678533	71.6225	136.068
chrVI	18774	19773	ARS600.3	84.6942	68.7178	86.0877
chrVI	19749	20748	ARS600.4	120.538	21.4275	41.5053
chrVI	32235	33234	ARS601	130.257	39.7763	63.725
chrVI	32458	33457	ARS602	134.92	39.8033	64.3901
chrVI	68283	69282	ARS603	103.249	12.0209	37.571
chrVI	118298	119297	ARS603.5	57.2547	45.3329	68.1994
chrVI	127412	128411	ARS604	8.0175	101.374	157
chrVI	135536	136535	ARS605	52.9934	32.1256	57.4002
chrVI	167332	168331	ARS606	65.7926	12.4319	36.2196
chrVI	198951	199950	ARS607	105.013	-2.24038	17.3209
chrVI	216031	217030	ARS608	109.363	64.7186	89.1554
chrVI	253072	254071	ARS608.5	5.7416	142.524	184.529
chrVI	255855	256854	ARS609	47.2957	47.364	71.3828
chrVI	269227	270161	ARS610	99.5868	12.1213	34.6549
chrVII	17372	18371	ARS700.5	33.3184	26.8156	43.2422
chrVII	63906	64905	ARS702	109.429	33.0198	60.0412
chrVII	111699	112698	ARS704	61.6914	-9.24968	5.33089
chrVII	117212	118211	ARS706	71.4895	88.8577	101.826
chrVII	162811	163810	ARS707	164.888	-6.98188	16.0251
chrVII	186943	187942	ARS709	45.5579	99.0565	108.923
chrVII	203535	204534	ARS710	99.6827	39.7685	70.2956
chrVII	231445	232444	ARS711	11.6701	150.572	151.826
chrVII	240705	241704	ARS712	88.6539	68.9897	88.2448
chrVII	285596	286595	ARS714	129.211	18.9801	49.4368
chrVII	352306	353305	ARS716	64.9739	28.3098	56.2223
chrVII	388275	389274	ARS717	109.363	68.7792	89.1042
chrVII	420715	421714	ARS718	85.821	9.76795	32.6901
chrVII	484544	485543	ARS719	69.8833	19.6036	40.6083
chrVII	508354	509353	ARS720	103.609	26.4274	48.4535
chrVII	568114	569113	ARS721	42.5307	69.0651	91.9738
chrVII	574269	575268	ARS722	17.6996	46.9571	75.6548
chrVII	606898	607897	ARS724.5	5.47383	202.83	224.393
chrVII	653351	654350	ARS726	54.9249	88.5248	103.889
chrVII	659432	660431	ARS727	79.8107	-2.37839	11.2382
chrVII	714915	715914	ARS728	111.009	26.9309	55.9033
chrVII	777591	778590	ARS729	43.0968	24.798	60.1851
chrVII	834113	835112	ARS731	43.7546	59.8797	90.972
chrVII	887974	888973	ARS731.5	88.8866	-3.13644	15.1588
chrVII	916422	917421	ARS732	43.9455	91.2098	109.829
chrVII	977353	978352	ARS733	64.8849	53.4019	73.0823
chrVII	999070	1000069	ARS734	127.783	-8.98688	9.18446
chrVII	1001875	1002874	ARS735	7.80896	148.971	135.339
chrVII	1062982	1063981	ARS735.5	55.1132	9.70437	29.7577
chrVII	1083145	1084144	ARS131a	69.7319	46.874	73.4387
chrVIII	5165	6164	ARS131n	44.3498	26.522	52.5774
chrVIII	7160	8159	ARS802	38.8177	33.1501	53.8586
chrVIII	45336	46335	ARS804	131.965	42.7077	70.5599
chrVIII	63877	64876	ARS805	71.4948	19.8307	42.1559
chrVIII	111038	112037	ARS805.7	26.0363	107.609	126.757
chrVIII	132979	133978	ARS807	6.31559	15.5805	25.7454
chrVIII	168162	169161	ARS809	77.9535	56.2907	84.246
chrVIII	213021	214020	ARS810	0.288642	318.065	397.321
chrVIII	245344	246343	ARS813	100.973	5.24613	27.4392
chrVIII	296678	297677	ARS815	34.8724	9.91848	34.3073
chrVIII	359198	360197	ARS816	130.773	4.81841	25.2746
chrVIII	391770	392769	ARS818	96.8049	10.5145	37.8337
chrVIII	405760	406759	ARS818.5	21.0017	97.5954	128.456
chrVIII	447239	448238	ARS820	165.618	8.99403	35.0907
chrVIII	474056	475055	ARS821	127.108	55.5536	79.5203
chrVIII	501377	502376	ARS822	144.731	36.1076	63.6161
chrVIII	519828	520827	ARS823	71.8871	69.2509	94.3054
chrVIII	555667	556666	ARS824	56.3269	7.8876	38.8972
chrX	7195	8194	ARS1002	0.00161737	100	100
chrX	15944	16943	ARS1003	0.0390308	52.625	100
chrX	23411	24410	ARS1004	126.249	-8.79043	12.6719
chrX	67210	68209	ARS1005	100.38	1.15041	25.4602
chrX	99086	100085	ARS1006	42.9379	60.4715	82.6882
chrX	113034	114033	ARS1007	78.3878	17.9931	39.3243
chrX	161451	162450	ARS1007.5	31.7322	87.2068	111.199
chrX	203974	204973	ARS1008	72.1169	-12.7585	-3.35264
chrX	228298	229297	ARS1009	72.7434	15.4506	38.6223
chrX	248755	249754	ARS1009.5	19.4588	88.5493	99.1066
chrX	298517	299516	ARS1010	130.857	28.1408	57.7675
chrX	336906	337905	ARS1011	50.4477	40.486	65.3679
chrX	374502	375501	ARS1012	112.526	-6.49448	13.4688
chrX	375467	376466	ARS1013	49.1003	5.24622	34.0208
chrX	416818	417817	ARS1014	59.7377	1.426	24.1064
chrX	442261	443260	ARS1015	28.6551	60.0969	87.562
chrX	454570	455569	ARS1016	2.68689	126.419	209.53
chrX	459117	460116	ARS1017	42.1128	96.8364	110.111
chrX	540164	541163	ARS1018	68.8108	-5.71986	8.54586
chrX	609179	610178	ARS1018.5	16.6325	111.45	131.391
chrX	612563	613562	ARS1019	72.0898	26.5417	54.1887
chrX	653995	654994	ARS1020	77.4514	61.6952	87.4286
chrX	683379	684378	ARS1021	89.3629	-16.0436	-11.0912
chrX	711520	712519	ARS1022	87.9833	51.6793	78.413
chrX	729749	730748	ARS1023	0.0262751	3.96667	133.425
chrX	736655	737654	ARS1024	0.0272339	76.3055	145.032
chrX	744209	745208	ARS1025	8.02695	-13.5144	13.4436
chrXI	41837	42836	ARS1102.5	10.2109	117.206	133.914
chrXI	55295	56294	ARS1103	103.424	33.1595	65.0105
chrXI	97949	98948	ARS1104.5	67.4161	49.483	76.5262
chrXI	145163	146162	ARS1105.5	0.141766	3950.14	3752.18
chrXI	152554	153553	ARS1106	39.2616	-2.91688	15.1731
chrXI	195665	196664	ARS1106.3	10.3074	174.327	181.406
chrXI	213092	214091	ARS1106.7	154.869	26.9856	56.1984
chrXI	257475	258474	ARS1107	172.578	21.27	52.4201
chrXI	302198	303197	ARS1107.5	83.2954	22.0624	50.2206
chrXI	329307	330306	ARS1109	77.8762	-5.56255	7.12741
chrXI	388618	389617	ARS1112	67.7792	-6.6727	15.9703
chrXI	416802	417801	ARS1113	112.211	34.6825	61.9775
chrXI	444658	445657	ARS1113.5	3.58922	218.108	203.229
chrXI	447638	448637	ARS1114	49.2799	12.8024	37.0428
chrXI	456688	457687	ARS1114.5	75.2267	19.7376	39.4577
chrXI	516642	517641	ARS1116	10.5426	32.8815	65.24
chrXI	530179	531178	ARS1117	74.8037	67.3958	89.9823
chrXI	581452	582451	ARS1118	37.9447	43.8736	74.3166
chrXI	611858	612857	ARS1120	70.7974	69.2271	91.8831
chrXI	642351	643350	ARS1123	75.4688	9.03667	29.3413
chrXII	51537	52536	ARS1203	77.074	74.764	96.0871
chrXII	76439	77438	ARS1205	77.3182	18.0184	43.3853
chrXII	91040	92039	ARS1206	90.7743	9.57457	34.8786
chrXII	92915	93914	ARS1206.5	13.2746	93.8392	136.002
chrXII	156267	157266	ARS1209	93.6694	41.1084	65.4521
chrXII	222101	223100	ARS1210	68.506	80.9531	99.8599
chrXII	230801	231800	ARS1211	41.5391	70.4667	99.8356
chrXII	243244	244243	ARS1211.5	67.4783	45.0721	67.4907
chrXII	288845	289844	ARS1212	153.147	33.9363	64.2612
chrXII	343305	344304	ARS1212.5	17.7455	87.1317	100.883
chrXII	372778	373777	ARS1213	50.0486	37.1971	64.7838
chrXII	412283	413282	ARS1215	143.452	5.70376	32.3205
chrXII	450106	451105	ARS1216	72.7686	33.6074	63.685
chrXII	458484	459483	ARS1216.5	17.7706	100.862	168.905
chrXII	512492	513491	ARS1217	130.262	23.1003	52.2571
chrXII	602548	603547	ARS1218	55.2737	-8.22099	12.6257
chrXII	622399	623398	ARS1219	90.7149	70.797	91.3837
chrXII	644683	645682	ARS1219.7	3.28551	251.179	284.296
chrXII	659449	660448	ARS1220	42.1251	52.6362	79.5926
chrXII	686995	687994	ARS1220.5	12.5635	93.829	116.234
chrXII	730055	731054	ARS1222	32.9583	55.7166	78.3026
chrXII	744562	745561	ARS1223	194.301	18.8677	44.3791
chrXII	793646	794645	ARS1226	31.9687	38.8265	58.2746
chrXII	821623	822622	ARS1227	156.252	21.6957	50.6146
chrXII	888191	889190	ARS1227.5	126.429	9.677	32.1187
chrXII	927800	928799	ARS1229	124.541	3.25865	25.0459
chrXII	947638	948637	ARS1231	31.6255	76.5422	106.453
chrXII	1006831	1007830	ARS1232	114.204	23.6335	51.3079
chrXII	1013409	1014408	ARS1233	113.389	86.2929	98.9439
chrXII	1023593	1024592	ARS1234	115.237	41.665	69.5749
chrXII	1059208	1060207	ARS1235	42.0187	70.9656	93.5185
chrXIII	31312	32311	ARS1303	127.212	9.77633	36.778
chrXIII	39640	40639	ARS1304	40.407	97.3831	105.759
chrXIII	49394	50393	ARS1304.5	8.3087	156.086	162.647
chrXIII	73625	74624	ARS1304.7	9.99432	145.84	137.719
chrXIII	93841	94840	ARS1305	47.1659	81.4195	97.9426
chrXIII	136925	137924	ARS1307	69.5025	37.9192	64.0242
chrXIII	158564	159563	ARS1307.5	29.991	57.9443	64.5368
chrXIII	183416	184415	ARS1308	22.7238	26.2738	55.5897
chrXIII	262680	263679	ARS1309	66.8235	36.1996	63.2592
chrXIII	286427	287426	ARS1310	56.5983	26.5724	51.5068
chrXIII	370601	371600	ARS1312	116.423	-4.62634	17.8917
chrXIII	432601	433600	ARS1315	95.4113	2.35778	22.4693
chrXIII	467825	468824	ARS1316	59.6914	84.33	103.986
chrXIII	503219	504218	ARS1319	54.9297	27.9427	58.9673
chrXIII	535221	536220	ARS1320	86.9921	18.6975	45.1029
chrXIII	554073	555072	ARS1322	78.6507	48.3542	74.7805
chrXIII	610883	611882	ARS1323	54.3292	24.9392	51.2409
chrXIII	634099	635098	ARS1324	69.7003	57.7489	83.0227
chrXIII	648931	649930	ARS1325	156.034	40.3813	71.3152
chrXIII	688496	689495	ARS1326	53.0959	40.0114	65.272
chrXIII	757848	758847	ARS1327	119.579	48.4742	75.9241
chrXIII	772256	773255	ARS1328	60.0158	74.98	95.8759
chrXIII	804728	805727	ARS1329	187.787	54.5898	78.8471
chrXIII	814955	815954	ARS1330	92.1226	25.4	54.5665
chrXIII	864987	865986	ARS1331.5	2.60834	324.451	387.245
chrXIII	878368	879367	ARS1331.7	26.4421	80.9852	101.226
chrXIII	897423	898422	ARS1332	122.099	-19.3621	-5.39849
chrXIV	28085	29084	ARS1405	96.3901	46.6072	74.4665
chrXIV	61248	62247	ARS1406	82.2392	30.4443	52.825
chrXIV	89168	90167	ARS1407	57.4608	23.1885	49.8946
chrXIV	126238	127237	ARS1410	98.3268	55.3653	76.4049
chrXIV	169187	170186	ARS1411	44.7442	32.1148	53.2279
chrXIV	195675	196674	ARS1412	82.7319	35.4792	60.8025
chrXIV	249885	250884	ARS1413	67.9752	59.6592	86.5569
chrXIV	279497	280496	ARS1414	33.0616	44.2816	70.3139
chrXIV	321568	322567	ARS1415	119.501	33.8976	62.7884
chrXIV	352257	353256	ARS1311.7	7.94772	93.7353	108.495
chrXIV	411882	412881	ARS1417	63.3537	56.3901	80.0435
chrXIV	448970	449969	ARS1419	50.5326	38.8744	64.438
chrXIV	498614	499613	ARS1420	151.252	-11.6562	-1.72013
chrXIV	545589	546588	ARS1421	34.6191	81.4365	96.2184
chrXIV	560750	561749	ARS1422	83.8903	30.6012	53.1456
chrXIV	609087	610086	ARS1424	111.078	41.0462	68.8609
chrXIV	635285	636284	ARS1426	97.8761	50.2233	73.041
chrXIV	691109	692108	ARS1427	115.778	20.7091	48.5799
chrXIV	713393	714392	ARS1428	59.5171	84.7613	101.285
chrXIV	738272	739271	ARS1428.5	75.9237	25.704	54.4976
chrXIV	763757	764756	ARS1429	66.6512	39.6902	64.8551
chrXV	35287	36286	ARS1506.5	35.9864	77.9661	101.105
chrXV	72256	73255	ARS1507	147.615	-9.32495	8.84203
chrXV	84822	85821	ARS1508	98.7692	33.9544	61.1017
chrXV	113466	114465	ARS1509	30.1762	60.5451	92.7276
chrXV	154719	155718	ARS1509.5	47.1588	97.0227	107.678
chrXV	166599	167598	ARS1510	94.3056	10.9719	34.7818
chrXV	227302	228301	ARS1510.5	84.7201	13.4252	35.6933
chrXV	277155	278154	ARS1511	79.0325	4.66784	28.0879
chrXV	308717	309716	ARS1512	101.883	72.9987	95.0936
chrXV	336905	337904	ARS1513	76.0014	9.47972	32.9605
chrXV	436349	437348	ARS1513.5	68.7634	21.2065	49.2632
chrXV	489387	490386	ARS1514	63.3233	38.7507	62.748
chrXV	496875	497874	ARS1515.5	65.0776	39.5766	68.2883
chrXV	566027	567026	ARS1516	46.2085	18.2471	40.2058
chrXV	600424	601423	ARS1517	62.4278	12.5271	40.56
chrXV	656255	657254	ARS1519	103.896	18.973	44.0699
chrXV	680863	681862	ARS1520	95.2439	46.8337	75.819
chrXV	729355	730354	ARS1521	84.8203	76.0416	98.0531
chrXV	766241	767240	ARS1523	140.088	30.4981	61.3156
chrXV	782955	783954	ARS1524	122.926	14.1275	38.4557
chrXV	854486	855485	ARS1525	18.4081	66.3472	87.7388
chrXV	873816	874815	ARS1526	53.5574	40.5175	71.8613
chrXV	907921	908920	ARS1528	56.6498	23.5717	50.3853
chrXV	981080	982079	ARS1529	45.8028	70.4637	92.1166
chrXV	1053203	1054202	ARS1529.5	138.958	11.6973	41.7849
chrXVI	7110	8109	ARS1601	0.409371	47.1605	60.5093
chrXVI	12260	13259	ARS1602	5.91264	83.5391	96.8236
chrXVI	42595	43594	ARS1604	49.3068	31.7677	55.6784
chrXVI	72662	73661	ARS1605	138.784	27.5307	55.9094
chrXVI	116136	117135	ARS1607	74.6127	24.6767	43.1781
chrXVI	210597	211596	ARS1609	94.1111	28.5676	55.2939
chrXVI	289096	290095	ARS1614	141.58	9.07053	37.7877
chrXVI	331378	332377	ARS1617	49.8851	91.2909	102.203
chrXVI	384166	385165	ARS1618	164.803	16.6659	42.4787
chrXVI	414558	415557	ARS1618.5	1.89043	188.682	119.741
chrXVI	417752	418751	ARS1619	74.7319	19.2321	46.0768
chrXVI	456187	457186	ARS1620.5	53.2083	92.6949	106.685
chrXVI	511285	512284	ARS1621	95.0199	-6.12461	8.77625
chrXVI	563448	564447	ARS1622	57.9723	40.5752	67.8048
chrXVI	564674	565673	ARS1622.5	22.0263	78.1443	97.5339
chrXVI	583768	584767	ARS1622.7	58.588	90.9836	104.142
chrXVI	633499	634498	ARS1623	78.7819	9.45938	30.9237
chrXVI	684014	685013	ARS1624	72.898	74.1664	96.3151
chrXVI	695063	696062	ARS1625	48.6726	18.9688	43.3127
chrXVI	748723	749722	ARS1626	133.236	67.9791	89.2078
chrXVI	776542	777541	ARS1626.5	52.8974	8.4968	33.3899
chrXVI	818780	819779	ARS1627	84.0627	33.8313	59.3174
chrXVI	842277	843276	ARS1628	129.16	18.0651	47.3478
chrXVI	880485	881484	ARS1630	65.0023	69.4626	88.6554
chrXVI	932607	933606	ARS1631	131.539	28.8367	53.464

## Sheet: 2c
Figure 2c
				MCM signal (au)
				Auxin
Chr	Start	End	Ori name	0 uM	30 uM	500 uM
chrX	203974	204973	D_ARS1008	72.1169	81.318	74.5348
chrX	336906	337905	D_ARS1011	50.4477	30.0234	17.4711
chrX	683379	684378	D_ARS1021	89.3629	103.7	99.2743
chrXI	581452	582451	D_ARS1118	37.9447	21.297	9.7455
chrXI	642351	643350	D_ARS1123	75.4688	68.6489	53.3252
chrXIII	183416	184415	D_ARS1308	22.7238	16.7534	10.0917
chrXIII	535221	536220	D_ARS1320	86.9921	70.7268	47.7562
chrXIII	634099	635098	D_ARS1324	69.7003	29.4491	11.8332
chrXIV	498614	499613	D_ARS1420	151.252	168.882	153.854
chrXVI	695063	696062	D_ARS1625	48.6726	39.44	27.5912
chrII	62811	63810	D_ARS202	225.312	234.103	192.636
chrII	741203	742202	D_ARS224	120.611	90.2073	61.0228
chrIII	292156	293155	D_ARS317	36.0196	36.0336	30.6976
chrIV	212045	213044	D_ARS409	85.8978	87.9042	69.5121
chrIV	702510	703509	D_ARS422	77.3955	61.3394	43.7701
chrIV	752783	753782	D_ARS423	103.7	62.66	35.9205
chrIV	1353094	1354093	D_ARS437	73.1044	68.4394	54.8045
chrIV	1447626	1448625	D_ARS441	42.6306	35.8857	27.8995
chrIV	1461518	1462517	D_ARS442	119.318	125.781	103.391
chrV	287130	288129	D_ARS514	89.4301	84.6529	61.1861
chrX	67210	68209	I_ARS1005	100.38	99.2249	74.8228
chrX	442261	443260	I_ARS1015	28.6551	11.4342	3.56411
chrX	454570	455569	I_ARS1016	2.68689	-0.709844	-2.94295
chrI	41509	42508	I_ARS105	83.6518	71.6787	49.9704
chrXI	447638	448637	I_ARS1114	49.2799	42.9709	31.0253
chrXI	516642	517641	I_ARS1116	10.5426	7.07602	3.6646
chrXIII	136925	137924	I_ARS1307	69.5025	43.1477	25.0041
chrXIII	897423	898422	I_ARS1332	122.099	145.739	128.69
chrXV	336905	337904	I_ARS1513	76.0014	68.7967	50.951
chrXV	729355	730354	I_ARS1521	84.8203	20.3216	1.65139
chrXV	907921	908920	I_ARS1528	56.6498	43.2965	28.1066
chrXV	1053203	1054202	I_ARS1529.5	138.958	122.704	80.8947
chrXVI	414558	415557	I_ARS1618.5	1.89043	-1.67647	-0.373198
chrII	591115	592114	I_ARS219	28.171	15.722	10.3519
chrIII	38933	39932	I_ARS305	119.342	116.33	88.7531
chrIV	913415	914414	I_ARS428	42.7115	46.1595	39.3406
chrIV	1502436	1503435	I_ARS447	58.5703	40.7122	27.8807
chrV	353133	354132	I_ARS516	81.8115	81.5019	65.3205
chrVI	255855	256854	I_ARS609	47.2957	24.8946	13.5347
chrVIII	296678	297677	I_ARS815	34.8724	31.4136	22.9086
chrX	23411	24410	W_ARS1004	126.249	137.347	110.251
chrI	175781	176780	W_ARS110	84.7806	47.0095	23.5046
chrXI	456688	457687	W_ARS1114.5	75.2267	60.3787	45.544
chrXIII	648931	649930	W_ARS1325	156.034	93.0252	44.7579
chrXIII	804728	805727	W_ARS1329	187.787	85.2746	39.7224
chrXIV	169187	170186	W_ARS1411	44.7442	30.3747	20.9278
chrXIV	249885	250884	W_ARS1413	67.9752	27.4218	9.13801
chrXIV	691109	692108	W_ARS1427	115.778	91.8011	59.5329
chrXVI	563448	564447	W_ARS1622	57.9723	34.4499	18.6643
chrII	407493	408492	W_ARS214	46.3304	19.9344	11.1488
chrIV	1302212	1303211	W_ARS435	91.0751	84.4066	63.7861
chrIV	1486540	1487539	W_ARS446	141.463	91.3732	53.017
chrV	212008	213007	W_ARS512	139.475	31.6547	4.64411
chrV	277717	278716	W_ARS513.7	20.0464	0.0919289	-2.31586
chrVI	127412	128411	W_ARS604	8.0175	-0.110127	-4.56998
chrVII	162811	163810	W_ARS707	164.888	176.401	138.465
chrVII	352306	353305	W_ARS716	64.9739	46.58	28.4441
chrVII	508354	509353	W_ARS720	103.609	76.2278	53.4068
chrVII	714915	715914	W_ARS728	111.009	81.1136	48.9515
chrVII	834113	835112	W_ARS731	43.7546	17.5545	3.95016
chrVIII	168162	169161	W_ARS809	77.9535	34.0729	12.2808
chrVIII	391770	392769	W_ARS818	96.8049	86.6264	60.18
chrVIII	501377	502376	W_ARS822	144.731	92.472	52.6587
chrIX	135719	136718	W_ARS911	23.8766	2.44302	-2.73168
chrIX	356779	357778	W_ARS920	44.4372	19.2128	8.10367
chrIX	411439	412438	W_ARS922	132.987	94.0931	55.3784

## Sheet: 2d
Figure 2d
				MCM signal (au)	MCM signal lost (au)
Chr	Start	End	Ori name	0 uM aux	500 uM aux
chrX	203974	204973	D_ARS1008	72.1169	-2.41782
chrX	336906	337905	D_ARS1011	50.4477	32.9766
chrX	683379	684378	D_ARS1021	89.3629	-9.91145
chrXI	581452	582451	D_ARS1118	37.9447	28.1992
chrXI	642351	643350	D_ARS1123	75.4688	22.1435
chrXIII	183416	184415	D_ARS1308	22.7238	12.6321
chrXIII	535221	536220	D_ARS1320	86.9921	39.2359
chrXIII	634099	635098	D_ARS1324	69.7003	57.8671
chrXIV	498614	499613	D_ARS1420	151.252	-2.60173
chrXVI	695063	696062	D_ARS1625	48.6726	21.0814
chrII	62811	63810	D_ARS202	225.312	32.6761
chrII	741203	742202	D_ARS224	120.611	59.5879
chrIII	292156	293155	D_ARS317	36.0196	5.32195
chrIV	212045	213044	D_ARS409	85.8978	16.3856
chrIV	702510	703509	D_ARS422	77.3955	33.6254
chrIV	752783	753782	D_ARS423	103.7	67.7796
chrIV	1353094	1354093	D_ARS437	73.1044	18.2999
chrIV	1447626	1448625	D_ARS441	42.6306	14.7311
chrIV	1461518	1462517	D_ARS442	119.318	15.9272
chrV	287130	288129	D_ARS514	89.4301	28.2441
chrX	67210	68209	I_ARS1005	100.38	25.5569
chrX	442261	443260	I_ARS1015	28.6551	25.091
chrX	454570	455569	I_ARS1016	2.68689	5.62985
chrI	41509	42508	I_ARS105	83.6518	33.6814
chrXI	447638	448637	I_ARS1114	49.2799	18.2547
chrXI	516642	517641	I_ARS1116	10.5426	6.87798
chrXIII	136925	137924	I_ARS1307	69.5025	44.4984
chrXIII	897423	898422	I_ARS1332	122.099	-6.59147
chrXV	336905	337904	I_ARS1513	76.0014	25.0504
chrXV	729355	730354	I_ARS1521	84.8203	83.1689
chrXV	907921	908920	I_ARS1528	56.6498	28.5432
chrXV	1053203	1054202	I_ARS1529.5	138.958	58.0636
chrXVI	414558	415557	I_ARS1618.5	1.89043	2.26363
chrII	591115	592114	I_ARS219	28.171	17.8191
chrIII	38933	39932	I_ARS305	119.342	30.5884
chrIV	913415	914414	I_ARS428	42.7115	3.37097
chrIV	1502436	1503435	I_ARS447	58.5703	30.6896
chrV	353133	354132	I_ARS516	81.8115	16.4911
chrVI	255855	256854	I_ARS609	47.2957	33.761
chrVIII	296678	297677	I_ARS815	34.8724	11.9638
chrX	23411	24410	W_ARS1004	126.249	15.9981
chrI	175781	176780	W_ARS110	84.7806	61.276
chrXI	456688	457687	W_ARS1114.5	75.2267	29.6827
chrXIII	648931	649930	W_ARS1325	156.034	111.276
chrXIII	804728	805727	W_ARS1329	187.787	148.065
chrXIV	169187	170186	W_ARS1411	44.7442	23.8164
chrXIV	249885	250884	W_ARS1413	67.9752	58.8372
chrXIV	691109	692108	W_ARS1427	115.778	56.2446
chrXVI	563448	564447	W_ARS1622	57.9723	39.308
chrII	407493	408492	W_ARS214	46.3304	35.1816
chrIV	1302212	1303211	W_ARS435	91.0751	27.289
chrIV	1486540	1487539	W_ARS446	141.463	88.4461
chrV	212008	213007	W_ARS512	139.475	134.831
chrV	277717	278716	W_ARS513.7	20.0464	22.3622
chrVI	127412	128411	W_ARS604	8.0175	12.5875
chrVII	162811	163810	W_ARS707	164.888	26.4235
chrVII	352306	353305	W_ARS716	64.9739	36.5298
chrVII	508354	509353	W_ARS720	103.609	50.2022
chrVII	714915	715914	W_ARS728	111.009	62.058
chrVII	834113	835112	W_ARS731	43.7546	39.8044
chrVIII	168162	169161	W_ARS809	77.9535	65.6727
chrVIII	391770	392769	W_ARS818	96.8049	36.6249
chrVIII	501377	502376	W_ARS822	144.731	92.0721
chrIX	135719	136718	W_ARS911	23.8766	26.6083
chrIX	356779	357778	W_ARS920	44.4372	36.3335
chrIX	411439	412438	W_ARS922	132.987	77.6082

## Sheet: 4b
Figure 4b
				T rep (min)
Chr	Start	End	Ori name	0 uM	30 uM	500 uM
chrIV	15117	16116	ARS403	23.4767	30.9804	35.4622
chrX	7195	8194	ARS1002	21.9055	26.3392	28.7083
chrIII	12580	13579	ARS302	23.9195	29.3092	34.6019
chrX	729749	730748	ARS1023
chrX	736655	737654	ARS1024
chrX	15944	16943	ARS1003	24.0516	26.4606	29.4677
chrXI	145163	146162	ARS1105.5	20.3582	26.4907	33.8834
chrIV	903750	904749	ARS427.5	21.7779	26.2483	32.6436
chrVIII	213021	214020	ARS810	24.4552	31.6615	39.4375
chrXVI	7110	8109	ARS1601	26.0188	32.1806	33.1791
chrII	440823	441822	ARS215.5	26.2137	32.0423	38.6265
chrII	707256	708255	ARS222.5	23.1962	30.8932	39.3904
chrVI	12102	13101	ARS600.2	22.6516	30.8468	34.944
chrIV	266	1265	ARS400	24.319	32.884	33.3723
chrIII	9993	10992	ARS301	24.7343	30.0483	35.2003
chrIV	942989	943988	ARS429.5	27.8267	33.5709	39.8375
chrI	222964	223963	ARS112
chrXVI	414558	415557	ARS1618.5	20.7275	27.1482	35.026
chrIV	21265	22264	ARS402.5	23.1344	30.2562	35.8428
chrXIII	864987	865986	ARS1331.5	19.7804	23.9842	28.6449
chrX	454570	455569	ARS1016	25.2775	32.2553	37.9475
chrIV	235562	236561	ARS409.5	22.5544	27.6364	37.5794
chrII	0	863	ARS200	21.5009	28.9949	32.5773
chrII	209165	210164	ARS207.8	21.4883	28.9473	37.5608
chrXII	644683	645682	ARS1219.7	24.9832	32.8995	40.7056
chrXI	444658	445657	ARS1113.5	17.4843	23.9271	30.4601
chrII	611781	612780	ARS219.5	17.6342	23.9739	36.1702
chrIX	432250	433249	ARS922.5
chrIV	100368	101367	ARS405.5	22.6161	30.7674	39.8227
chrIV	1384904	1385903	ARS439.5	24.2858	27.6632	34.941
chrII	378356	379355	ARS212	20.824	30.3229	42.9172
chrVII	606898	607897	ARS724.5	25.2658	32.0069	39.0962
chrVI	253072	254071	ARS608.5	22.4029	30.4236	36.5708
chrXVI	12260	13259	ARS1602	24.2503	30.0234	34.3367
chrVIII	132979	133978	ARS807	18.8009	26.2664	34.5907
chrII	611606	612605	ARS219.5	17.6342	23.9739	36.1702
chrIV	1130425	1131424	ARS431.7	18.7349	28.142	39.7125
chrVII	1001875	1002874	ARS735	26.7459	31.5027	36.9715
chrXIV	352257	353256	ARS1311.7	23.5216	35.5833	52.6993
chrVI	127412	128411	ARS604	19.6193	27.469	36.1284
chrX	744209	745208	ARS1025
chrXIII	49394	50393	ARS1304.5	24.0046	29.75	39.1801
chrIII	29929	30928	ARS304	18.964	24.1121	29.9264
chrXIII	73625	74624	ARS1304.7	23.839	33.6947	41.3237
chrXI	41837	42836	ARS1102.5	20.6991	28.0543	37.3882
chrXI	195665	196664	ARS1106.3	24.2802	30.3252	37.4123
chrXI	516642	517641	ARS1116	18.9912	28.3195	37.6486
chrIII	114131	115130	ARS308	19.2541	27.6089	37.7817
chrVII	231445	232444	ARS711	22.903	31.5999	39.5215
chrXII	686995	687994	ARS1220.5	17.5738	24.6854	36.2272
chrXII	92915	93914	ARS1206.5	20.3926	25.9777	32.3896
chrI	6137	7136	ARS102.5	24.8392	29.1166	33.5531
chrI	7773	8772	ARS103	24.8271	29.5325	33.6564
chrII	197853	198852	ARS207.5	19.2445	29.7376	37.4369
chrX	609179	610178	ARS1018.5	23.1761	29.3539	32.8203
chrIII	695	1694	ARS300	25.767	31.9214	36.5441
chrII	791777	792776	ARS228	20.4238	31.5624	33.1181
chrVII	574269	575268	ARS722	22.4987	32.0058	40.5018
chrXII	343305	344304	ARS1212.5	21.4061	28.8986	36.8675
chrXII	458484	459483	ARS1216.5	20.2304	27.8868	36.2657
chrIX	162623	163622	ARS911.5	21.9128	35.0431	51.2073
chrIII	315297	316296	ARS319
chrXV	854486	855485	ARS1525	20.3624	28.9684	39.7281
chrI	69874	70873	ARS106	20.5925	31.9041	35.7708
chrX	248755	249754	ARS1009.5	26.9573	32.959	36.8715
chrV	277717	278716	ARS513.7	20.82	28.4016	37.4417
chrV	275830	276829	ARS513.5	21.2596	29.0003	37.6941
chrIV	1033136	1034135	ARS430.5	22.6643	32.1215	42.3654
chrIII	10774	11773	ARS301	24.4739	29.8082	35.0058
chrVIII	405760	406759	ARS818.5	24.2962	29.5817	34.8856
chrXVI	564674	565673	ARS1622.5	22.2195	32.197	39.1146
chrXIII	183416	184415	ARS1308	20.7091	30.0056	42.9306
chrIX	135719	136718	ARS911	24.0725	35.9706	51.6273
chrV	301316	302315	ARS514.5	21.6026	27.6377	36.8837
chrVIII	111038	112037	ARS805.7	18.8181	25.5271	33.6678
chrXIII	878368	879367	ARS1331.7	18.374	22.491	26.9101
chrII	591115	592114	ARS219	22.2337	27.3851	37.5201
chrII	703932	704931	ARS222	22.7894	30.9458	39.5286
chrII	6126	7125	ARS201	21.4498	28.2381	32.6437
chrX	442261	443260	ARS1015	21.8688	31.5102	37.7708
chrV	406353	407352	ARS517	19.9176	31.1756	38.3131
chrII	675853	676852	ARS221.5	24.5215	33.8781	41.8228
chrIII	131657	132656	ARS309	18.7705	28.6295	36.4581
chrV	569059	570058	ARS523
chrXIII	158564	159563	ARS1307.5	20.6966	29.0074	44.2229
chrXV	113466	114465	ARS1509	19.3426	30.1068	35.8364
chrII	169713	170712	ARS207	20.1201	29.9906	39.2481
chrIV	45709	46708	ARS404	22.2253	29.4609	36.8744
chrXII	947638	948637	ARS1231	20.3204	27.7254	38.1257
chrX	161451	162450	ARS1007.5	23.1549	27.8627	32.3344
chrXII	793646	794645	ARS1226	26.6062	32.8777	39.176
chrV	11455	12454	ARS504.2	21.311	29.6566	39.3528
chrIII	294220	295219	ARS318	24.6687	26.5548	30.1753
chrXII	730055	731054	ARS1222	21.4538	30.5474	40.7938
chrXIV	279497	280496	ARS1414	22.1722	29.9415	47.1389
chrVII	17372	18371	ARS700.5	21.8843	28.2221	35.1756
chrII	177242	178241	ARS207.1	21.5055	29.1963	38.6188
chrIII	292183	293182	ARS317	24.5278	26.4607	30.3848
chrIX	174699	175698	ARS912	22.427	33.8305	52.7458
chrXIV	545589	546588	ARS1421	17.6393	27.1618	34.5693
chrVIII	296678	297677	ARS815	18.7241	25.9159	33.2243
chrXV	35287	36286	ARS1506.5	21.2419	30.1173	34.1961
chrIII	292156	293155	ARS317	24.5278	26.4607	30.3848
chrIII	14213	15212	ARS302	23.1041	28.7855	34.1817
chrIX	245317	246316	ARS913.5	22.798	32.5718	45.7263
chrII	538964	539963	ARS218	26.7344	35.7672	41.7529
chrXI	581452	582451	ARS1118	21.3753	33.7134	42.7121
chrVIII	7160	8159	ARS802	21.1707	28.1642	35.2968
chrXI	152554	153553	ARS1106	18.7804	25.4182	32.2003
chrIX	310330	311329	ARS916	20.6441	27.857	40.5701
chrII	796260	797259	ARS228.5	21.5905	34.746	32.1418
chrV	438559	439558	ARS518	18.9281	29.5812	39.8277
chrXIII	39640	40639	ARS1304	21.3104	28.9396	37.7736
chrIV	1158887	1159886	ARS432	25.7681	33.3869	43.0202
chrXII	230801	231800	ARS1211	19.2531	32.381	46.813
chrXII	1059208	1060207	ARS1235
chrX	459117	460116	ARS1017	27.1636	32.6775	37.9964
chrXII	659449	660448	ARS1220	22.8828	30.261	41.8332
chrVII	568114	569113	ARS721	20.9939	31.4291	40.4904
chrIV	1447626	1448625	ARS441	21.3675	26.9208	32.5667
chrIV	913415	914414	ARS428	23.9067	30.2532	34.7722
chrX	99086	100085	ARS1006	21.3311	27.2506	33.9232
chrVII	777591	778590	ARS729	22.6667	31.7021	42.0465
chrII	28552	29551	ARS201.5	22.304	26.9198	32.4196
chrVII	834113	835112	ARS731	22.2013	27.5729	35.9717
chrVII	916422	917421	ARS732	27.5896	32.474	37.1184
chrVIII	5165	6164	ARS131n	21.15	28.0147	34.4793
chrIX	356779	357778	ARS920	23.1485	30.9387	39.9341
chrV	58900	59899	ARS507	18.1729	25.5955	36.1982
chrXIV	169187	170186	ARS1411	23.1875	30.6831	42.8315
chrI	159518	160517	ARS109	17.6271	25.1473	33.1983
chrVII	186943	187942	ARS709	21.17	28.3579	33.1133
chrXV	981080	982079	ARS1529	22.9354	34.4948	42.7125
chrI	722	1721	ARS102	24.6806	26.059	32.8187
chrXV	566027	567026	ARS1516	21.276	27.4566	37.6277
chrII	407493	408492	ARS214	20.2242	28.3856	40.0126
chrXV	154719	155718	ARS1509.5	18.9966	28.4489	36.2819
chrXIII	93841	94840	ARS1305	22.5856	34.0241	41.5129
chrVI	255855	256854	ARS609	22.7229	30.5607	36.6534
chrII	325758	326757	ARS211	22.831	32.6022	42.5549
chrI	146697	147696	ARS108	17.9805	27.1681	35.1647
chrV	6348	7347	ARS503	21.4302	29.0842	39.2617
chrIV	1240497	1241496	ARS433	22.1194	28.7998	39.3759
chrIV	137127	138126	ARS407	23.4164	32.1351	39.8494
chrXVI	695063	696062	ARS1625	24.9675	32.8074	39.5203
chrX	375467	376466	ARS1013	22.1417	25.5091	29.495
chrXI	447638	448637	ARS1114	16.7814	23.1867	30.3944
chrXVI	42595	43594	ARS1604	21.6506	27.6855	34.829
chrV	520402	521401	ARS521	23.7072	29.019	35.9321
chrXVI	331378	332377	ARS1617	25.8223	32.6475	38.7201
chrXII	372778	373777	ARS1213	19.8059	26.3639	31.9718
chrV	498386	499385	ARS520	21.7102	32.1412	39.4655
chrX	336906	337905	ARS1011	22.2785	26.5869	33.2445
chrXIV	448970	449969	ARS1419	22.9205	33.575	40.2617
chrXVI	776542	777541	ARS1626.5	22.2889	27.6187	34.5131
chrVI	135536	136535	ARS605	19.5003	27.1846	35.5536
chrXIII	688496	689495	ARS1326	25.8949	35.1491	48.5815
chrIII	196316	197315	ARS314	22.4423	27.3819	34.2973
chrXVI	456187	457186	ARS1620.5	25.0673	31.2931	36.0517
chrXV	873816	874815	ARS1526	22.0291	30.128	42.405
chrXIII	610883	611882	ARS1323	20.9689	30.1611	44.7759
chrVII	653351	654350	ARS726	21.6866	26.7778	36.137
chrXIII	503219	504218	ARS1319	20.5771	27.7258	38.1288
chrVII	1062982	1063981	ARS735.5
chrXII	602548	603547	ARS1218	19.4973	28.7854	37.0345
chrVIII	555667	556666	ARS824
chrXIII	286427	287426	ARS1310	20.9309	28.9617	38.7731
chrXV	907921	908920	ARS1528	21.5737	30.2423	43.952
chrVI	118298	119297	ARS603.5	19.0053	29.1111	36.9027
chrXIV	89168	90167	ARS1407	21.6994	30.3838	42.447
chrV	498501	499500	ARS520	21.7102	32.1412	39.4655
chrXVI	563448	564447	ARS1622	22.0521	32.0694	39.0166
chrIV	1502436	1503435	ARS447
chrXVI	583768	584767	ARS1622.7	24.3053	32.8518	40.0491
chrVI	5296	6295	ARS600.1	23.4159	34.5406	38.3578
chrXIV	713393	714392	ARS1428	23.266	29.5892	37.6355
chrXIII	467825	468824	ARS1316	23.0072	31.308	39.9897
chrX	416818	417817	ARS1014	19.8482	25.5623	32.6686
chrXIII	772256	773255	ARS1328	21.7026	28.3478	40.5851
chrIV	805665	806664	ARS425	26.433	36.9499	42.5331
chrII	237302	238301	ARS208	16.4391	22.7597	32.9277
chrVII	111699	112698	ARS704	20.903	25.3129	29.5543
chrII	516851	517850	ARS217	24.3877	32.273	40.825
chrIX	214255	215254	ARS913	20.7477	31.7332	49.7709
chrXV	600424	601423	ARS1517	22.086	27.5659	37.9654
chrIV	1165622	1166621	ARS432.5	26.2984	32.7982	43.2538
chrXV	489387	490386	ARS1514	19.3257	27.8899	37.5458
chrXIV	411882	412881	ARS1417	23.3762	36.2125	45.6416
chrIII	14543	15542	ARS303	23.1041	28.7855	34.1817
chrVII	977353	978352	ARS733	21.7604	26.2375	32.2265
chrVII	352306	353305	ARS716	21.6142	32.05	40.0299
chrXVI	880485	881484	ARS1630	25.6707	30.1418	36.7959
chrXV	496875	497874	ARS1515.5	20.3315	28.2413	36.9918
chrVI	167332	168331	ARS606	18.4472	24.4757	30.338
chrXIV	763757	764756	ARS1429
chrXIII	262680	263679	ARS1309	18.3806	27.3113	38.1107
chrI	30565	31564	ARS104	20.9831	27.2931	34.6118
chrIII	272771	273770	ARS316	22.4034	28.3084	31.1344
chrXI	97949	98948	ARS1104.5	19.811	29.4885	37.2856
chrXII	243244	244243	ARS1211.5	22.6073	33.4859	46.5212
chrXI	388618	389617	ARS1112	20.1999	27.5415	32.401
chrV	145163	146162	ARS510	17.7859	26.9784	34.0166
chrXIV	249885	250884	ARS1413	22.8397	31.5834	46.2747
chrXII	222101	223100	ARS1210	17.8693	31.4422	47.1956
chrXV	436349	437348	ARS1513.5	17.9973	26.6501	37.8153
chrX	540164	541163	ARS1018	24.1897	28.6024	34.121
chrXIII	136925	137924	ARS1307	19.1601	30.9634	45.1673
chrXIII	634099	635098	ARS1324	20.0258	31.7734	46.3316
chrVII	1083145	1084144	ARS131a
chrVII	484544	485543	ARS719	17.7804	24.6992	34.4462
chrI	147106	148105	ARS108	17.8762	27.0052	35.2524
chrXI	611858	612857	ARS1120	20.7518	31.8518	39.3469
chrIII	108538	109537	ARS307	18.1673	28.6431	37.404
chrII	720366	721365	ARS223	23.0431	29.815	38.0036
chrVII	117212	118211	ARS706	22.6102	26.2225	30.3152
chrVIII	63877	64876	ARS805	19.1138	27.5504	33.7258
chrVIII	519828	520827	ARS823	22.9084	30.5406	34.547
chrX	612563	613562	ARS1019	23.0771	29.2046	32.7563
chrX	203974	204973	ARS1008	19.8936	24.1398	28.3261
chrX	228298	229297	ARS1009	23.0153	29.0114	34.0541
chrXII	450106	451105	ARS1216	22.2332	31.4392	36.4562
chrXVI	684014	685013	ARS1624	21.8897	32.6263	39.5465
chrIV	1353094	1354093	ARS437	21.7284	29.5733	35.6633
chrII	254475	255474	ARS209	17.3922	24.1562	34.0822
chrXVI	116136	117135	ARS1607	23.9658	29.6444	36.6764
chrXVI	417752	418751	ARS1619	21.5206	27.7533	35.5128
chrXI	530179	531178	ARS1117	20.5149	29.5943	39.1755
chrXI	456688	457687	ARS1114.5	17.3331	23.7012	31.9152
chrXI	642351	643350	ARS1123	20.8224	26.3958	34.33
chrII	254557	255556	ARS209	17.3922	24.1562	34.0822
chrXIV	738272	739271	ARS1428.5	23.9006	28.4738	33.4601
chrXV	336905	337904	ARS1513	18.0355	23.9019	31.1987
chrIX	79809	80808	ARS908	19.7668	30.8444	44.0002
chrIV	462070	463069	ARS416	19.1645	25.8326	31.6823
chrXII	51537	52536	ARS1203	22.6295	27.4141	31.9824
chrXII	76439	77438	ARS1205	18.439	24.1492	30.449
chrIV	702510	703509	ARS422	24.2326	32.6398	43.0622
chrX	653995	654994	ARS1020	16.8355	20.7897	25.2211
chrXI	329307	330306	ARS1109	18.1599	23.6376	29.0883
chrVIII	168162	169161	ARS809	21.5896	31.8272	38.978
chrIII	15245	16244	ARS320	22.6032	28.5143	33.9667
chrX	113034	114033	ARS1007	24.9313	31.3578	35.9206
chrXIII	554073	555072	ARS1322	25.2988	31.5689	42.5444
chrXVI	633499	634498	ARS1623	22.5058	29.3605	40.5545
chrIV	329191	330190	ARS413	20.7733	32.9695	44.0167
chrXV	277155	278154	ARS1511	17.1574	23.5573	31.0062
chrVII	659432	660431	ARS727	23.547	28.2691	37.2798
chrII	631636	632635	ARS221	23.0119	29.6297	38.1124
chrIII	194157	195156	ARS313	22.323	27.443	34.7119
chrII	486331	487330	ARS216	20.9421	27.3612	37.3787
chrV	353133	354132	ARS516	17.1673	23.3421	31.7673
chrXIV	61248	62247	ARS1406	22.0452	30.0696	41.8667
chrXIV	195675	196674	ARS1412	23.0016	30.9394	42.5976
chrIV	1275839	1276838	ARS434	25.1678	29.6782	36.3532
chrIII	15065	16064	ARS303	22.6032	28.5143	33.9667
chrXI	302198	303197	ARS1107.5	17.1684	24.7445	30.2666
chrI	41509	42508	ARS105	20.6812	25.6588	33.7241
chrXIV	560750	561749	ARS1422	20.8097	30.5769	35.6454
chrXVI	818780	819779	ARS1627	17.5004	26.3222	34.0811
chrI	41536	42535	ARS105	20.6812	25.6588	33.7241
chrVI	18774	19773	ARS600.3	22.4476	28.4049	32.9619
chrXV	227302	228301	ARS1510.5	18.7406	26.8658	33.2454
chrI	175781	176780	ARS110	17.6389	24.9905	30.7561
chrXV	729355	730354	ARS1521	24.7863	32.6672	42.1771
chrVII	420715	421714	ARS718	18.738	27.0169	36.5999
chrIV	212045	213044	ARS409	21.2854	27.1109	36.4899
chrII	773680	774679	ARS227	22.2163	28.714	35.9502
chrXIII	535221	536220	ARS1320	21.5213	30.9187	40.4389
chrIX	105436	106435	ARS909	22.0848	35.2461	48.9347
chrX	711520	712519	ARS1022	26.9926
chrVII	240705	241704	ARS712	23.9002	31.4408	39.4543
chrVII	887974	888973	ARS731.5	22.6907	28.258	34.8871
chrX	683379	684378	ARS1021	22.5608	27.0549	29.1201
chrV	287130	288129	ARS514	19.3089	26.3331	36.8087
chrIII	224587	225586	ARS315	19.6994	27.8107	35.2055
chrII	142981	143980	ARS206	21.8428	30.7889	39.3605
chrIV	748015	749014	ARS422.5	25.7026	34.9497	47.1306
chrXII	622399	623398	ARS1219	22.1845	30.6351	39.9916
chrXII	91040	92039	ARS1206	20.0344	25.754	32.0083
chrIV	157490	158489	ARS408	26.2091	34.7584	39.5839
chrIV	1302212	1303211	ARS435	20.132	26.2864	34.2449
chrIX	341479	342478	ARS919	19.4021	27.774	41.0996
chrII	389351	390350	ARS213	19.2685	28.2527	42.0639
chrIII	193890	194889	ARS313	22.2017	27.5035	34.9685
chrXIII	814955	815954	ARS1330	21.7272	28.2768	34.8507
chrIII	166426	167425	ARS310	21.5938	27.9286	34.6632
chrIX	73513	74512	ARS907	20.9709	30.9183	41.757
chrXII	156267	157266	ARS1209	20.1414	30.722	42.001
chrXVI	210597	211596	ARS1609	24.3248	30.9697	39.0439
chrXV	166599	167598	ARS1510	17.7705	26.6444	34.8877
chrIII	272474	273473	ARS316	22.4034	28.3084	31.1344
chrXVI	511285	512284	ARS1621	22.9635	28.2698	34.0439
chrXV	680863	681862	ARS1520	22.8667	32.5043	42.0524
chrXIII	432601	433600	ARS1315	24.6139	31.1317	37.9254
chrXIV	28085	29084	ARS1405	23.4457	31.9069	40.3506
chrVIII	391770	392769	ARS818	21.1943	27.1165	32.855
chrXIV	635285	636284	ARS1426	22.6135	32.0986	41.6959
chrXIV	126238	127237	ARS1410	24.2332	33.9331	44.2531
chrIV	483475	484474	ARS417	20.3125	26.5769	31.8636
chrXV	84822	85821	ARS1508	20.1187	25.4893	31.1626
chrIV	85561	86560	ARS405	22.4931	31.3388	40.5938
chrII	93113	94112	ARS203	22.0092	28.4685	35.3929
chrVI	269227	270161	ARS610
chrVII	203535	204534	ARS710	19.826	28.7188	34.9141
chrX	67210	68209	ARS1005	22.3402	28.214	33.4862
chrIII	74068	75067	ARS306	16.677	27.1072	34.465
chrI	123974	124973	ARS107	20.2167	28.5035	35.6299
chrVIII	245344	246343	ARS813	21.037	26.8464	35.286
chrXV	308717	309716	ARS1512	21.2383	27.6653	33.1368
chrVI	68283	69282	ARS603	21.2426	28.5685	34.6745
chrIV	554849	555848	ARS418	20.7601	26.6355	33.6143
chrXI	55295	56294	ARS1103	17.8327	26.4837	37.0752
chrVII	508354	509353	ARS720	18.6225	26.4334	36.2142
chrIV	752783	753782	ARS423	26.2364	35.0084	47.388
chrXV	656255	657254	ARS1519	22.5074	32.1505	42.1513
chrIII	224439	225438	ARS315	19.6994	27.8107	35.2055
chrVI	198951	199950	ARS607	17.0922	22.8312	29.7523
chrV	549191	550190	ARS522	21.1377	25.1466	34.3838
chrIV	123260	124259	ARS406	20.6163	31.3835	40.4873
chrIV	407696	408695	ARS414	20.1628	26.2867	33.5558
chrII	801823	802822	ARS229
chrIV	639492	640491	ARS421	25.3874	33.2446	42.0509
chrVI	216031	217030	ARS608	21.8398	27.2844	32.5016
chrVII	388275	389274	ARS717	20.6325	30.6327	39.0416
chrVII	63906	64905	ARS702	20.8745	28.6318	33.8855
chrIV	921316	922315	ARS429	25.822	32.3684	36.8682
chrVII	714915	715914	ARS728	24.2972	32.4262	41.7149
chrXIV	609087	610086	ARS1424	21.2836	30.2649	41.8915
chrIV	1057462	1058461	ARS431	24.22	31.7413	43.2234
chrXI	416802	417801	ARS1113	20.2063	25.9508	31.9859
chrX	374502	375501	ARS1012	21.9544	25.5163	29.4586
chrXII	1013409	1014408	ARS1233
chrIX	247194	248193	ARS914	23.3441	32.8396	45.6087
chrXII	1006831	1007830	ARS1232	18.3128		30.5849
chrXII	1023593	1024592	ARS1234
chrXIV	691109	692108	ARS1427	23.2923	31.698	37.6186
chrXIII	370601	371600	ARS1312	23.6083	27.8018	35.3021
chrIV	1109585	1110584	ARS431.5	18.5409	25.0503	39.9092
chrV	93599	94598	ARS508	16.4637	25.4928	34.53
chrIV	1461518	1462517	ARS442	21.9131	27.9889	33.3704
chrIII	38933	39932	ARS305	16.4391	21.6974	29.3485
chrXIV	321568	322567	ARS1415	19.8814	33.2978	50.7683
chrXIII	757848	758847	ARS1327	23.7241	31.9023	43.0155
chrVI	19749	20748	ARS600.4	22.3546	28.0495	32.7153
chrII	741203	742202	ARS224	22.114	28.1585	36.2465
chrIV	1016283	1017282	ARS430	20.4003	30.8354	43.1872
chrXIII	897423	898422	ARS1332
chrXV	782955	783954	ARS1524	23.4176	28.8272	38.2166
chrIII	196994	197993	ARS314	22.4423	27.3819	34.2973
chrII	757053	758052	ARS225	22.1942	29.2644	37.0001
chrXII	927800	928799	ARS1229	24.1709	30.5415	37.2072
chrX	23411	24410	ARS1004	25.3579	27.4574	30.2965
chrXII	888191	889190	ARS1227.5	22.468	28.7711	36.4346
chrVIII	474056	475055	ARS821	23.7102	28.9248	35.4531
chrXIII	31312	32311	ARS1303	19.0295	27.1658	37.1437
chrIV	316417	317416	ARS412	18.7145	31.3827	42.9698
chrVII	999070	1000069	ARS734	26.5753	31.3483	36.6972
chrIX	33070	34069	ARS905	24.3897	31.0937	36.4701
chrXVI	842277	843276	ARS1628	21.8047	28.3484	36.2447
chrVII	285596	286595	ARS714	18.9517	27.8018	40.2921
chrVI	32235	33234	ARS601	23.6215	26.2089	32.0597
chrXII	512492	513491	ARS1217	26.6694	31.7623	38.1918
chrIV	1403908	1404907	ARS440	20.1093	25.3477	31.0752
chrVIII	359198	360197	ARS816	21.5162	26.453	31.0535
chrX	298517	299516	ARS1010	25.0327	31.0956	38.0814
chrXVI	932607	933606	ARS1631
chrVIII	45336	46335	ARS804	20.7232	27.5533	34.2593
chrIX	411439	412438	ARS922	20.8071	28.3166	37.7995
chrXVI	748723	749722	ARS1626	19.8916	26.3833	36.2875
chrIV	434727	435726	ARS415	19.0174	24.7067	29.4351
chrV	173257	174256	ARS511	17.2675	22.2441	31.7464
chrVI	32458	33457	ARS602	23.6215	26.2089	32.0597
chrXVI	72662	73661	ARS1605	20.6191	28.4964	35.5787
chrXV	1053203	1054202	ARS1529.5	20.0375	25.19	33.7572
chrV	212008	213007	ARS512	21.7298	31.681	38.2328
chrXV	766241	767240	ARS1523	21.2914	27.0948	38.9389
chrIV	1486540	1487539	ARS446
chrXVI	289096	290095	ARS1614	21.4125	27.5187	37.2781
chrXII	412283	413282	ARS1215	20.845	26.5578	29.0729
chrVIII	501377	502376	ARS822	21.614	29.4413	36.8411
chrIV	253416	254415	ARS410	22.9907	29.4143	38.3991
chrXV	72256	73255	ARS1507	20.1271	25.0542	31.033
chrIV	567120	568119	ARS419	24.1497	30.7846	36.085
chrXIV	498614	499613	ARS1420	22.3015	26.8691	32.0929
chrXII	288845	289844	ARS1212	23.2111	32.6108	43.1451
chrXI	213092	214091	ARS1106.7	19.4413	28.5172	36.1365
chrXIII	648931	649930	ARS1325	23.4932	34.0081	46.821
chrXII	821623	822622	ARS1227	23.4831	29.2141	37.3296
chrII	417432	418431	ARS215	22.877	29.2414	38.8605
chrII	622306	623305	ARS220	19.6579	26.1084	36.6992
chrXVI	384166	385165	ARS1618	21.7111	27.1054	35.221
chrVII	162811	163810	ARS707	19.5382	24.452	29.9413
chrVIII	447239	448238	ARS820	19.1863	25.8438	32.7344
chrXI	257475	258474	ARS1107	19.9785	27.4185	35.7914
chrIV	628879	629878	ARS420	22.7085	30.705	40.2399
chrXIII	804728	805727	ARS1329	19.3743	27.4542	35.8208
chrIV	504964	505963	ARS417.5	21.1963	27.593	33.621
chrXII	744562	745561	ARS1223	21.6229	31.3127	39.7662
chrII	62811	63810	ARS202	17.0208	23.1195	29.6479

## Sheet: 4c
Figure 4c
				MCM signal (au)			T rep (min)
Chr	Start	End	Ori name	0 uM	30 uM	500 uM	0 uM	30 uM	500 uM
chrI	159517	160517	ARS109	19.7874	15.8576	13.5854	17.6271	25.1473	33.1983
chrII	62810	63810	ARS202	60.0152	71.9229	69.5319	17.0208	23.1195	29.6479
chrII	128340	129340		3.62642	4.90547	5.31706	24.3576	32.917	39.1394
chrII	169712	170712	ARS207	14.8693	13.3324	11.395	20.1201	29.9906	39.2481
chrII	325757	326757	ARS211	21.4287	17.0084	13.9516	22.831	32.6022	42.5549
chrII	486330	487330	ARS216	34.0577	40.1568	37.1087	20.9421	27.3612	37.3787
chrII	516850	517850	ARS217	25.8041	12.8483	8.89565	24.3877	32.273	40.825
chrII	548145	549145		3.61679	4.26411	4.36229	27.3527	34.9287	41.5376
chrII	591114	592114	ARS219	13.131	10.2199	8.19545	22.2337	27.3851	37.5201
chrII	622305	623305	ARS220	53.4652	57.5283	48.1109	19.6579	26.1084	36.6992
chrII	707255	708255	ARS222.5	5.3781	4.221	4.61995	23.1962	30.8932	39.3904
chrII	741202	742202	ARS224	44.893	40.4917	33.3574	22.114	28.1585	36.2465
chrIII	38932	39932	ARS305	40.2846	45.3499	40.2599	16.4391	21.6974	29.3485
chrIII	74067	75067	ARS306	37.8526	25.9047	17.1318	16.677	27.1072	34.465
chrIII	108537	109537	ARS307	26.5595	16.6831	11.9015	18.1673	28.6431	37.404
chrIII	131656	132656	ARS309	14.0107	9.70154	6.50528	18.7705	28.6295	36.4581
chrIII	166425	167425	ARS310	36.2632	32.7937	26.9843	21.5938	27.9286	34.6632
chrIII	224438	225438	ARS315	37.6183	37.6488	30.5857	19.6994	27.8107	35.2055
chrIV	95289	96289		13.203	5.81849	4.9462	23.3819	31.6008	40.2094
chrIV	123259	124259	ARS406	39.5324	31.1364	23.1636	20.6163	31.3835	40.4873
chrIV	157489	158489	ARS408	33.8274	13.653	8.81299	26.2091	34.7584	39.5839
chrIV	169200	170200		4.9277	3.38391	3.7057	26.1971	32.6796	40.039
chrIV	219806	220806		2.8286	3.98067	4.28545	22.7335	28.5056	37.0368
chrIV	235560	236561	ARS409.5	5.37331	4.28507	4.96077	22.5544	27.6364	37.5794
chrIV	256082	257082		5.8944	6.05665	6.56209	23.599	30.1405	38.8178
chrIV	329190	330190	ARS413	31.8148	21.3108	14.4831	20.7733	32.9695	44.0167
chrIV	407695	408695	ARS414	40.4688	23.4763	14.7647	20.1628	26.2867	33.5558
chrIV	434726	435726	ARS415	45.2405	48.5535	44.7624	19.0174	24.7067	29.4351
chrIV	462069	463069	ARS416	30.7628	25.6769	19.1266	19.1645	25.8326	31.6823
chrIV	483474	484474	ARS417	39.4281	29.7029	21.9084	20.3125	26.5769	31.8636
chrIV	554848	555848	ARS418	39.0801	43.0593	38.0237	20.7601	26.6355	33.6143
chrIV	567119	568119	ARS419	55.3736	38.0481	24.6513	24.1497	30.7846	36.085
chrIV	628878	629878	ARS420	66.2799	49.5208	36.6136	22.7085	30.705	40.2399
chrIV	644298	645298		4.25359	5.59133	5.44202	26.6295	33.8476	42.8191
chrIV	720057	721057		10.1384	4.45567	3.78084	21.183	30.8157	42.21
chrIV	805664	806664	ARS425	27.145	27.4293	23.8772	26.433	36.9499	42.5331
chrIV	913414	914414	ARS428	19.7808	24.3513	23.861	23.9067	30.2532	34.7722
chrIV	1016282	1017282	ARS430	38.0891	34.9219	26.8424	20.4003	30.8354	43.1872
chrIV	1033135	1034135	ARS430.5	14.5209	7.24712	6.02877	22.6643	32.1215	42.3654
chrIV	1109584	1110584	ARS431.5	41.0341	28.9929	19.9818	18.5409	25.0503	39.9092
chrIV	1158886	1159886	ARS432	17.7314	12.2315	8.32077	25.7681	33.3869	43.0202
chrIV	1165621	1166621	ARS432.5	23.9674	23.3434	20.7723	26.2984	32.7982	43.2538
chrIV	1379487	1380487		22.6099	9.68024	6.65424	25.37	28.8202	35.462
chrIV	1447625	1448625	ARS441	18.9873	20.815	19.0018	21.3675	26.9208	32.5667
chrIX	73512	74512	ARS907	37.303	27.1834	20.6342	20.9709	30.9183	41.757
chrIX	105435	106435	ARS909	36.4477	24.6505	16.5089	22.0848	35.2461	48.9347
chrIX	214254	215254	ARS913	25.6372	14.987	9.08637	20.7477	31.7332	49.7709
chrIX	237261	238261		3.91607	3.8152	4.04117	20.4257	32.0464	46.0251
chrIX	248123	249123		29.5536	23.1491	17.697	23.6109	32.9569	45.5615
chrIX	307888	308888		6.78159	4.41786	4.10052	21.3134	28.7431	41.3202
chrIX	322102	323102		4.47429	5.84565	5.78401	18.2613	24.9894	38.2884
chrIX	411438	412438	ARS922	47.8837	41.0399	30.3745	20.8071	28.3166	37.7995
chrV	58899	59899	ARS507	19.9296	21.1136	18.6694	18.1729	25.5955	36.1982
chrV	93598	94598	ARS508	43.9429	44.5338	35.0045	16.4637	25.4928	34.53
chrV	145162	146162	ARS510	28.5113	14.5196	10.0153	17.7859	26.9784	34.0166
chrV	173256	174256	ARS511	50.4002	60.3721	57.0631	17.2675	22.2441	31.7464
chrV	287129	288129	ARS514	36.4844	39.9936	34.7406	19.3089	26.3331	36.8087
chrV	316179	317179		10.7591	4.99104	4.43143	22.5195	30.5956	36.8961
chrV	353132	354132	ARS516	32.2485	36.9573	35.2484	17.1673	23.3421	31.7673
chrV	406352	407352	ARS517	14.7232	8.93143	6.53694	19.9176	31.1756	38.3131
chrV	438558	439558	ARS518	18.5616	19.5156	17.6173	18.9281	29.5812	39.8277
chrV	498385	499385	ARS520	21.602	11.8266	8.81046	21.7102	32.1412	39.4655
chrVI	118298	119297	ARS603.5	24.7009	18.3887	13.927	19.0053	29.1111	36.9027
chrVI	167331	168331	ARS606	28.0461	28.2428	24.9751	18.4472	24.4757	30.338
chrVI	198950	199950	ARS607	41.3456	48.2645	45.5261	17.0922	22.8312	29.7523
chrVII	111698	112698	ARS704	26.2198	32.2714	32.643	20.903	25.3129	29.5543
chrVII	162810	163810	ARS707	61.2438	73.6086	67.7082	19.5382	24.452	29.9413
chrVII	203534	204534	ARS710	39.8666	30.2944	21.1425	19.826	28.7188	34.9141
chrVII	240704	241704	ARS712	34.5995	16.9366	11.2225	23.9002	31.4408	39.4543
chrVII	285595	286596	ARS714	50.062	47.1015	37.0756	18.9517	27.8018	40.2921
chrVII	318599	319599		4.81569	4.08228	4.39125	24.6864	33.3693	42.6875
chrVII	388274	389274	ARS717	40.6552	19.6977	13.1013	20.6325	30.6327	39.0416
chrVII	420714	421714	ARS718	33.5546	35.5881	32.4903	18.738	27.0169	36.5999
chrVII	484543	485543	ARS719	25.8534	24.3707	21.9692	17.7804	24.6992	34.4462
chrVII	568113	569113	ARS721	19.5098	8.98112	5.64891	20.9939	31.4291	40.4904
chrVII	581318	582318		2.60095	2.92143	2.83622	23.8071	32.2977	39.8804
chrVII	620879	621879		6.62021	4.71545	4.83133	23.1574	29.3689	35.0601
chrVII	714914	715914	ARS728	42.8975	36.9844	27.7982	24.2972	32.4262	41.7149
chrVII	777590	778590	ARS729	20.4672	18.8212	14.2966	22.6667	31.7021	42.0465
chrVII	834112	835112	ARS731	20.6621	13.6444	9.30984	22.2013	27.5729	35.9717
chrVII	887973	888973	ARS731.5	34.7173	41.019	39.1768	22.6907	28.258	34.8871
chrVIII	63875	64876	ARS805	30.5889	29.2149	25.5286	19.1138	27.5504	33.7258
chrVIII	94481	95481	ARS805.5	1.54799	1.78408	2.17968	22.0535	29.5312	35.3151
chrVIII	115977	116977		28.7705	20.9896	17.0844	18.7861	25.6279	33.3461
chrVIII	132978	133978	ARS807	4.41593	4.71767	5.14338	18.8009	26.2664	34.5907
chrVIII	296677	297677	ARS815	16.1948	17.6411	15.3637	18.7241	25.9159	33.2243
chrVIII	359197	360197	ARS816	50.3873	54.7987	50.5573	21.5162	26.453	31.0535
chrVIII	447238	448238	ARS820	58.6049	61.6758	52.1147	19.1863	25.8438	32.7344
chrVIII	504389	505389		2.68312	2.52246	2.34421	21.935	29.6238	37.3518
chrX	113033	114033	ARS1007	33.3689	33.3377	29.4324	24.9313	31.3578	35.9206
chrX	203971	204975	ARS1008	27.8031	35.4644	37.3735	19.8936	24.1398	28.3261
chrX	228297	229297	ARS1009	30.3946	30.545	26.5516	23.0153	29.0114	34.0541
chrX	268454	269454		4.08388	3.85975	4.77251	24.1775	33.0492	38.5944
chrX	374501	375501	ARS1012	43.606	52.7669	50.009	21.9544	25.5163	29.4586
chrX	416817	417817	ARS1014	26.0098	29.8703	27.4479	19.8482	25.5623	32.6686
chrX	454569	455569	ARS1016	3.66474	2.61787	2.51113	25.2775	32.2553	37.9475
chrX	540163	541163	ARS1018	27.3769	33.1488	32.7173	24.1897	28.6024	34.121
chrX	612562	613562	ARS1019	29.4904	26.4599	21.4897	23.0771	29.2046	32.7563
chrX	683378	684378	ARS1021	31.926	41.3231	45.2915	22.5608	27.0549	29.1201
chrXI	55294	56294	ARS1103	39.1943	32.3958	22.9515	17.8327	26.4837	37.0752
chrXI	152553	153553	ARS1106	19.2089	22.3684	21.6353	18.7804	25.4182	32.2003
chrXI	213091	214091	ARS1106.7	53.1189	46.7436	34.9822	19.4413	28.5172	36.1365
chrXI	302197	303197	ARS1107.5	33.4968	31.1213	24.8324	17.1684	24.7445	30.2666
chrXI	388617	389617	ARS1112	28.9725	34.4243	32.6906	20.1999	27.5415	32.401
chrXI	456687	457687	ARS1114.5	34.8486	32.8968	29.0763	17.3331	23.7012	31.9152
chrXI	516641	517641	ARS1116	6.1805	5.29625	4.38966	18.9912	28.3195	37.6486
chrXI	584351	585351		4.24195	4.08803	4.73133	21.1447	33.479	42.2216
chrXI	617269	618269		3.40104	3.66764	4.41036	21.3482	31.6988	39.057
chrXII	92914	93914	ARS1206.5	9.98184	6.9602	5.85008	20.3926	25.9777	32.3896
chrXII	230800	231800	ARS1211	17.4466	9.20635	6.1856	19.2531	32.381	46.813
chrXII	372777	373777	ARS1213	22.6282	19.4552	15.0191	19.8059	26.3639	31.9718
chrXII	412282	413282	ARS1215	51.2409	56.144	47.5668	20.845	26.5578	29.0729
chrXII	433941	434941		2.79057	4.03063	4.22313	20.8853	28.3729	28.6215
chrXII	467069	468069		0	0	0	18.069	27.5957	35.9384
chrXII	512491	513491	ARS1217	47.0529	43.7664	33.8462	26.6694	31.7623	38.1918
chrXII	602547	603547	ARS1218	23.9951	29.2612	28.088	19.4973	28.7854	37.0345
chrXII	617000	618000		3.29744	4.09925	4.23849	21.254	29.6252	39.4957
chrXII	720601	721601		4.31732	5.2635	5.47708	23.6278	30.6391	40.5249
chrXII	744561	745561	ARS1223	62.9329	60.8034	48.8629	21.6229	31.3127	39.7662
chrXII	1019309	1020309		5.30784	5.53584	5.74032
chrXIII	31311	32311	ARS1303	45.1556	47.1983	40.4933	19.0295	27.1658	37.1437
chrXIII	57257	58257		3.36914	3.85914	4.41935	25.2547	31.443	40.4775
chrXIII	93840	94840	ARS1305	20.6458	10.1084	6.81204	22.5856	34.0241	41.5129
chrXIII	136924	137924	ARS1307	29.7461	23.2643	17.8596	19.1601	30.9634	45.1673
chrXIII	183415	184415	ARS1308	11.1554	9.70745	7.84074	20.7091	30.0056	42.9306
chrXIII	286426	287426	ARS1310	23.5735	21.0907	17.9082	20.9309	28.9617	38.7731
chrXIII	370600	371600	ARS1312	45.5482	52.9121	49.4007	23.6083	27.8018	35.3021
chrXIII	432600	433600	ARS1315	35.992	40.2497	37.8596	24.6139	31.1317	37.9254
chrXIII	467824	468824	ARS1316	25.4653	9.37342	6.12288	23.0072	31.308	39.9897
chrXIII	503218	504218	ARS1319	22.7598	19.9124	15.159	20.5771	27.7258	38.1288
chrXIII	535220	536220	ARS1320	35.9403	34.4586	28.7351	21.5213	30.9187	40.4389
chrXIII	610882	611882	ARS1323	25.1008	23.5479	20.2092	20.9689	30.1611	44.7759
chrXIII	634098	635098	ARS1324	29.6031	17.7409	12.1341	20.0258	31.7734	46.3316
chrXIII	648930	649930	ARS1325	53.2415	39.2475	26.1118	23.4932	34.0081	46.821
chrXIII	726575	727575		4.27837	4.88466	5.60025	22.8731	33.3147	46.5972
chrXIII	814954	815954	ARS1330	34.2398	31.1538	23.9211	21.7272	28.2768	34.8507
chrXIII	897422	898422	ARS1332	47.7639	63.4373	64.7969
chrXIV	89167	90167	ARS1407	23.4518	21.4042	17.6978	21.6994	30.3838	42.447
chrXIV	136431	137431		3.11873	3.83431	4.02426	25.7141	33.3059	43.6915
chrXIV	234559	235559		7.02182	4.72276	4.88249	22.5053	33.3871	45.5688
chrXIV	321567	322567	ARS1415	44.658	36.5357	26.3203	19.8814	33.2978	50.7683
chrXIV	555394	556394	ARS1421	3.88525	4.8392	5.42349	19.6746	30.5738	35.025
chrXIV	576504	577504		3.10249	3.64252	3.75884	22.513	30.1215	38.728
chrXIV	609086	610086	ARS1424	43.5583	32.4028	23.2775	21.2836	30.2649	41.8915
chrXIV	738271	739271	ARS1428.5	27.2922	24.7703	19.2527	23.9006	28.4738	33.4601
chrXV	166598	167598	ARS1510	37.4009	38.886	33.8519	17.7705	26.6444	34.8877
chrXV	227301	228301	ARS1510.5	30.4054	30.7514	28.1786	18.7406	26.8658	33.2454
chrXV	277154	278154	ARS1511	32.1355	35.6657	32.0392	17.1574	23.5573	31.0062
chrXV	336904	337904	ARS1513	32.4047	34.4206	30.8108	18.0355	23.9019	31.1987
chrXV	353816	354816		31.7801	30.5318	25.4054	21.2022	25.7529	34.1639
chrXV	436348	437348	ARS1513.5	30.2062	27.707	23.2399	17.9973	26.6501	37.8153
chrXV	463787	464787		29.9031	20.5579	14.6761	20.1986	27.933	38.9829
chrXV	494297	495297		4.27461	4.50677	4.57026	19.9192	28.0493	37.1151
chrXV	600423	601423	ARS1517	26.4361	26.7459	22.6672	22.086	27.5659	37.9654
chrXV	617170	618170		8.67766	4.54202	3.95598	25.8007	31.7094	40.413
chrXV	656254	657254	ARS1519	41.3299	40.356	33.3501	22.5074	32.1505	42.1513
chrXV	662923	663923		8.52617	5.6706	5.92967	22.3313	32.803	42.0773
chrXV	704000	705000		0.204958	0.226921	0.328695	26.1538	35.4476	44.8921
chrXV	736221	737221		3.31426	4.13711	4.46812	23.7171	31.3501	41.7133
chrXV	907920	908920	ARS1528	23.0576	20.9969	17.1415	21.5737	30.2423	43.952
chrXV	1011541	1012541		9.80811	6.02155	5.92255	22.8296	29.9169	38.1967
chrXV	1053202	1054202	ARS1529.5	50.5527	51.7413	41.2178	20.0375	25.19	33.7572
chrXVI	56278	57278		1.06592	1.2563	1.49592	19.0902	28.2128	34.9093
chrXVI	72661	73661	ARS1605	46.4322	40.945	31.0601	20.6191	28.4964	35.5787
chrXVI	190211	191211		25.0494	8.11194	5.41231	22.6357	31.5757	39.5441
chrXVI	210596	211596	ARS1609	37.1476	31.8923	25.8377	24.3248	30.9697	39.0439
chrXVI	273941	274941		5.05871	4.76669	4.23378	18.1574	24.9156	35.4316
chrXVI	289095	290095	ARS1614	50.5717	53.5139	44.0954	21.4125	27.5187	37.2781
chrXVI	323501	324501		10.9315	5.49356	4.87824	24.7617	32.6958	38.8757
chrXVI	384165	385165	ARS1618	57.4125	56.3004	46.4488	21.7111	27.1054	35.221
chrXVI	417751	418751	ARS1619	31.0273	30.1915	25.6676	21.5206	27.7533	35.5128
chrXVI	511284	512284	ARS1621	36.5793	43.24	43.1806	22.9635	28.2698	34.0439
chrXVI	588530	589530		5.02106	4.03434	4.17386	23.7032	31.641	39.711
chrXVI	633498	634498	ARS1623	32.1238	34.292	30.772	22.5058	29.3605	40.5545
chrXVI	700852	701852		0.324233	0.384563	0.416294	25.6553	32.9431	39.8875
chrXVI	728304	729304		5.49625	4.71599	4.48008	22.0702	29.9682	37.9921
chrXVI	776541	777541	ARS1626.5	22.1293	23.5157	21.6132	22.2889	27.6187	34.5131
chrXVI	818779	819779	ARS1627	32.6796	27.389	21.1924	17.5004	26.3222	34.0811
chrXVI	850072	851072		0.735681	0.783955	0.801446	21.6003	28.614	36.0445
chrXVI	909212	910212		5.26152	4.00636	4.15394	19.7577	28.7512	34.786

## Sheet: 4d
Figure 4d
				Change in MCM signal (au)		Change in T rep (min)
Chr	Start	End	Ori name	30 uM	500 uM	30 uM	500 uM
chrI	159517	160517	ARS109	17.5356	26.1257	7.5202	15.5712
chrII	62810	63810	ARS202	-8.7875	32.6444	6.0987	12.6271
chrII	128340	129340		-3.14676	-5.72036	8.5594	14.7818
chrII	169712	170712	ARS207	9.87851	16.9571	9.8705	19.128
chrII	325757	326757	ARS211	21.0036	30.7959	9.7712	19.7239
chrII	486330	487330	ARS216	-2.23127	15.0899	6.4191	16.4366
chrII	516850	517850	ARS217	43.6187	57.5367	7.8853	16.4373
chrII	548145	549145		-0.504016	-1.6766	7.576	14.1849
chrII	591114	592114	ARS219	12.4614	17.8404	5.1514	15.2864
chrII	622305	623305	ARS220	9.66135	54.1578	6.4505	17.0413
chrII	707255	708255	ARS222.5	4.7102	4.11895	7.697	16.1942
chrII	741202	742202	ARS224	30.3797	59.5455	6.0445	14.1325
chrIII	38932	39932	ARS305	3.01021	30.5692	5.2583	12.9094
chrIII	74067	75067	ARS306	48.8616	78.8967	10.4302	17.788
chrIII	108537	109537	ARS307	40.0678	57.6092	10.4758	19.2367
chrIII	131656	132656	ARS309	16.536	27.0453	9.859	17.6876
chrIII	166425	167425	ARS310	23.0559	46.9764	6.3348	13.0694
chrIII	224438	225438	ARS315	15.4241	46.6976	8.1113	15.5061
chrIV	95289	96289		25.6562	26.8798	8.2189	16.8275
chrIV	123259	124259	ARS406	40.1995	68.0997	10.7672	19.871
chrIV	157489	158489	ARS408	72.6553	89.6504	8.5493	13.3748
chrIV	169200	170200		4.73584	4.50274	6.4825	13.8419
chrIV	219806	220806		-3.47009	-3.83689	5.7721	14.3033
chrIV	235560	236561	ARS409.5	5.01136	3.62068	5.082	15.025
chrIV	256082	257082		0.537278	2.59474	6.5415	15.2188
chrIV	329190	330190	ARS413	39.917	61.7103	12.1962	23.2434
chrIV	407695	408695	ARS414	65.1374	91.0225	6.1239	13.393
chrIV	434726	435726	ARS415	9.35581	36.6689	5.6893	10.4177
chrIV	462069	463069	ARS416	26.8909	47.9971	6.6681	12.5178
chrIV	483474	484474	ARS417	41.8592	67.3447	6.2644	11.5511
chrIV	554848	555848	ARS418	3.6984	30.3469	5.8754	12.8542
chrIV	567119	568119	ARS419	72.3466	113.303	6.6349	11.9353
chrIV	628878	629878	ARS420	65.1105	108.59	7.9965	17.5314
chrIV	644298	645298		-3.26074	-3.32109	7.2181	16.1896
chrIV	720057	721057		17.3534	20.6433	9.6327	21.027
chrIV	805664	806664	ARS425	8.78308	22.6706	10.5169	16.1001
chrIV	913414	914414	ARS428	-3.45561	3.36156	6.3465	10.8655
chrIV	1016282	1017282	ARS430	29.1789	63.5635	10.4351	22.7869
chrIV	1033135	1034135	ARS430.5	23.2078	29.3582	9.4572	19.7011
chrIV	1109584	1110584	ARS431.5	53.6943	86.6439	6.5094	21.3683
chrIV	1158886	1159886	ARS432	20.0133	31.7469	7.6188	17.2521
chrIV	1165621	1166621	ARS432.5	11.0328	24.8947	6.4998	16.9554
chrIV	1379487	1380487		38.9298	47.9474	3.4502	10.092
chrIV	1447625	1448625	ARS441	6.72606	14.7503	5.5533	11.1992
chrIX	73512	74512	ARS907	40.3774	62.6784	9.9474	20.7861
chrIX	105435	106435	ARS909	42.0015	65.1885	13.1613	26.8499
chrIX	214254	215254	ARS913	41.1263	57.9045	10.9855	29.0232
chrIX	237261	238261		1.96268	0.72859	11.6207	25.5994
chrIX	248123	249123		32.265	52.1578	9.346	21.9506
chrIX	307888	308888		8.36577	11.0834	7.4297	20.0068
chrIX	322102	323102		-2.00509	-0.512866	6.7281	20.0271
chrIX	411438	412438	ARS922	38.9044	77.6348	7.5095	16.9924
chrV	58899	59899	ARS507	6.2068	17.3302	7.4226	18.0253
chrV	93598	94598	ARS508	16.0282	52.4197	9.0291	18.0663
chrV	145162	146162	ARS510	47.4533	62.3341	9.1925	16.2307
chrV	173256	174256	ARS511	-6.82547	19.0643	4.9766	14.4789
chrV	287129	288129	ARS514	4.77556	28.2245	7.0242	17.4998
chrV	316179	317179		17.6185	20.046	8.0761	14.3766
chrV	353132	354132	ARS516	0.306327	16.4823	6.1748	14.6
chrV	406352	407352	ARS517	18.4127	26.4384	11.258	18.3955
chrV	438558	439558	ARS518	4.37222	14.6061	10.6531	20.8996
chrV	498385	499385	ARS520	31.4588	42.5245	10.431	17.7553
chrVI	118298	119297	ARS603.5	25.9552	39.0474	10.1058	17.8974
chrVI	167331	168331	ARS606	8.18219	23.8369	6.0285	11.8908
chrVI	198950	199950	ARS607	-2.34819	18.1931	5.739	12.6601
chrVII	111698	112698	ARS704	-5.70777	3.28859	4.4099	8.6513
chrVII	162810	163810	ARS707	-11.5128	26.4143	4.9138	10.4031
chrVII	203534	204534	ARS710	39.6431	70.0766	8.8928	15.0881
chrVII	240704	241704	ARS712	61.1606	78.232	7.5406	15.5541
chrVII	285595	286596	ARS714	24.5272	63.894	8.8501	21.3404
chrVII	318599	319599		2.30986	3.01902	8.6829	18.0011
chrVII	388274	389274	ARS717	75.2096	97.4366	10.0002	18.4091
chrVII	420714	421714	ARS718	8.37447	28.0313	8.2789	17.8619
chrVII	484543	485543	ARS719	13.6912	28.3628	6.9188	16.6658
chrVII	568113	569113	ARS721	29.371	39.115	10.4352	19.4965
chrVII	581318	582318		0.0194483	0.486982	8.4906	16.0733
chrVII	620879	621879		5.81126	5.26191	6.2115	11.9027
chrVII	714914	715914	ARS728	29.9022	62.0621	8.129	17.4177
chrVII	777590	778590	ARS729	10.6876	25.9425	9.0354	19.3798
chrVII	834112	835112	ARS731	26.2025	39.8068	5.3716	13.7704
chrVII	887973	888973	ARS731.5	-2.78555	13.4807	5.5673	12.1964
chrVIII	63875	64876	ARS805	14.1921	30.1568	8.4366	14.612
chrVIII	94481	95481	ARS805.5	-0.482648	-1.65092	7.4777	13.2616
chrVIII	115977	116977		32.004	49.9352	6.8418	14.56
chrVIII	132978	133978	ARS807	0.983591	1.6222	7.4655	15.7898
chrVIII	296677	297677	ARS815	3.45933	11.9619	7.1918	14.5002
chrVIII	359197	360197	ARS816	6.3028	33.0547	4.9368	9.5373
chrVIII	447238	448238	ARS820	14.9059	58.1317	6.6575	13.5481
chrVIII	504389	505389		0.783361	0.666815	7.6888	15.4168
chrX	113033	114033	ARS1007	14.1027	30.8132	6.4265	10.9893
chrX	203971	204975	ARS1008	-9.17958	-2.40477	4.2462	8.4325
chrX	228297	229297	ARS1009	11.2295	28.073	5.9961	11.0388
chrX	268454	269454		1.90372	-0.131582	8.8717	14.4169
chrX	374501	375501	ARS1012	-7.30471	15.156	3.5619	7.5042
chrX	416817	417817	ARS1014	0.854237	14.3994	5.7141	12.8204
chrX	454569	455569	ARS1016	3.39281	5.62442	6.9778	12.67
chrX	540163	541163	ARS1018	-3.93821	5.87896	4.4127	9.9313
chrX	612562	613562	ARS1019	19.1324	39.0661	6.1275	9.6792
chrX	683378	684378	ARS1021	-14.3254	-9.90162	4.4941	6.5593
chrXI	55294	56294	ARS1103	34.285	67.2078	8.651	19.2425
chrXI	152553	153553	ARS1106	-1.14802	5.95533	6.6378	13.4199
chrXI	213091	214091	ARS1106.7	41.805	87.0485	9.0759	16.6952
chrXI	302197	303197	ARS1107.5	18.3786	41.8319	7.5761	13.0982
chrXI	388617	389617	ARS1112	-4.52317	10.8255	7.3416	12.2011
chrXI	456687	457687	ARS1114.5	14.8345	29.6557	6.3681	14.5821
chrXI	516641	517641	ARS1116	3.47266	6.88812	9.3283	18.6574
chrXI	584351	585351		1.58839	1.4947	12.3343	21.0769
chrXI	617269	618269		-0.255278	-0.900982	10.3506	17.7088
chrXII	92914	93914	ARS1206.5	12.4504	18.0457	5.5851	11.997
chrXII	230800	231800	ARS1211	29.2431	41.4314	13.1279	27.5599
chrXII	372777	373777	ARS1213	18.6292	32.4416	6.558	12.1659
chrXII	412282	413282	ARS1215	8.18009	46.3556	5.7128	8.2279
chrXII	433941	434941		-1.06601	-2.16166	7.4876	7.7362
chrXII	467069	468069		0	0	9.5267	17.8694
chrXII	512491	513491	ARS1217	30.0815	68.0492	5.0929	11.5224
chrXII	602547	603547	ARS1218	-4.54005	6.9775	9.2881	17.5372
chrXII	617000	618000		-0.135381	0.74991	8.3712	18.2417
chrXII	720601	721601		-2.70485	-6.14921	7.0113	16.8971
chrXII	744561	745561	ARS1223	36.652	86.2009	9.6898	18.1433
chrXII	1019309	1020309		3.01699	2.19141
chrXIII	31311	32311	ARS1303	12.4465	46.8331	8.1363	18.1142
chrXIII	57257	58257		-1.85658	-1.82932	6.1883	15.2228
chrXIII	93840	94840	ARS1305	38.3945	46.1834	11.4385	18.9273
chrXIII	136924	137924	ARS1307	26.3595	44.5062	11.8033	26.0072
chrXIII	183415	184415	ARS1308	5.97964	12.6492	9.2965	22.2215
chrXIII	286426	287426	ARS1310	15.0559	29.176	8.0308	17.8422
chrXIII	370600	371600	ARS1312	-5.38181	20.8113	4.1935	11.6938
chrXIII	432600	433600	ARS1315	2.25376	21.4369	6.5178	13.3115
chrXIII	467824	468824	ARS1316	50.3242	62.0485	8.3008	16.9825
chrXIII	503218	504218	ARS1319	15.3459	32.3842	7.1487	17.5517
chrXIII	535220	536220	ARS1320	16.2735	39.2488	9.3974	18.9176
chrXIII	610882	611882	ARS1323	13.557	27.8496	9.1922	23.807
chrXIII	634098	635098	ARS1324	40.2581	57.8754	11.7476	26.3058
chrXIII	648930	649930	ARS1325	62.9817	111.221	10.5149	23.3278
chrXIII	726575	727575		-4.05762	-7.87038	10.4416	23.7241
chrXIII	814954	815954	ARS1330	23.3991	50.2625	6.5496	13.1235
chrXIII	897422	898422	ARS1332	-23.626	-6.5852
chrXIV	89167	90167	ARS1407	13.3153	28.6501	8.6844	20.7476
chrXIV	136431	137431		-2.40404	-4.51567	7.5918	17.9774
chrXIV	234559	235559		7.42429	5.77002	10.8818	23.0635
chrXIV	321567	322567	ARS1415	40.4755	74.9695	13.4164	30.8869
chrXIV	555394	556394	ARS1421	-3.65811	-7.2569	10.8992	15.3504
chrXIV	576504	577504		-0.501693	-4.65602	7.6085	16.215
chrXIV	609086	610086	ARS1424	45.5919	76.4912	8.9813	20.6079
chrXIV	738271	739271	ARS1428.5	19.509	41.364	4.5732	9.5595
chrXV	166598	167598	ARS1510	10.3395	32.7864	8.8739	17.1172
chrXV	227301	228301	ARS1510.5	11.3608	30.2171	8.1252	14.5048
chrXV	277154	278154	ARS1511	3.69155	22.2079	6.3999	13.8488
chrXV	336904	337904	ARS1513	7.20274	25.0406	5.8664	13.1632
chrXV	353816	354816		15.2052	35.4182	4.5507	12.9617
chrXV	436348	437348	ARS1513.5	14.5643	33.851	8.6528	19.818
chrXV	463787	464787		31.6042	49.3906	7.7344	18.7843
chrXV	494297	495297		1.04239	2.20333	8.1301	17.1959
chrXV	600423	601423	ARS1517	7.81196	25.3004	5.4799	15.8794
chrXV	617170	618170		13.0984	15.7838	5.9087	14.6123
chrXV	656254	657254	ARS1519	19.7091	45.7764	9.6431	19.6439
chrXV	662923	663923		10.0202	8.63369	10.4717	19.746
chrXV	704000	705000		0.184375	0.121795	9.2938	18.7383
chrXV	736221	737221		-2.58361	-1.19303	7.633	17.9962
chrXV	907920	908920	ARS1528	13.358	28.5561	8.6686	22.3783
chrXV	1011541	1012541		14.549	13.4038	7.0873	15.3671
chrXV	1053202	1054202	ARS1529.5	16.2452	58.0363	5.1525	13.7197
chrXVI	56278	57278		-0.0921916	-0.289372	9.1226	15.8191
chrXVI	72661	73661	ARS1605	38.1882	77.5523	7.8773	14.9596
chrXVI	190211	191211		52.9377	60.9055	8.94	16.9084
chrXVI	210596	211596	ARS1609	26.8889	52.0461	6.6449	14.7191
chrXVI	273941	274941		1.23927	5.38824	6.7582	17.2742
chrXVI	289095	290095	ARS1614	12.834	53.4604	6.1062	15.8656
chrXVI	323501	324501		15.7686	19.5172	7.9341	14.114
chrXVI	384165	385165	ARS1618	27.4649	70.0181	5.3943	13.5099
chrXVI	417751	418751	ARS1619	14.3737	34.4415	6.2327	13.9922
chrXVI	511284	512284	ARS1621	-5.81878	8.34701	5.3063	11.0804
chrXVI	588530	589530		3.93236	3.05295	7.9378	16.0078
chrXVI	633498	634498	ARS1623	7.45101	24.3663	6.8547	18.0487
chrXVI	700852	701852		0.0721195	-0.00802815	7.2878	14.2322
chrXVI	728304	729304		4.73716	5.15926	7.898	15.9219
chrXVI	776541	777541	ARS1626.5	4.50065	17.6777	5.3298	12.2242
chrXVI	818779	819779	ARS1627	28.4552	49.8886	8.8218	16.5807
chrXVI	850072	851072		-0.907284	0.49825	7.0137	14.4442
chrXVI	909212	910212		3.29567	4.63248	8.9935	15.0283

## Sheet: 5c
Figure 5c
	S phase progression (%)
(min)	(-) galactose	(+) galactose
15	4.86688	1.67152
20	5.52442	3.06349
25	13.0268	5.15146
30	32.1063	19.3565
35	56.3167	41.7822
40	78.6838	71.5899
50	102.765	100.28
60	103.951	102.088

## Sheet: 6a
Figure 6a
				MCM signal (au)
Chr	Start	End	Ori name	(-) galactose	(+) galactose
chrI	722	1721	ARS102	23.1767	13.2609
chrI	6137	7136	ARS102.5	10.9732	4.33832
chrI	30565	31564	ARS104	30.7086	15.5182
chrI	41509	42508	ARS105	39.5746	18.9205
chrI	41536	42535	ARS105	39.7402	19.155
chrI	69874	70873	ARS106	13.052	5.99472
chrI	123974	124973	ARS107	76.1297	42.5196
chrI	146697	147696	ARS108	33.2408	18.9753
chrI	147106	148105	ARS108	45.1796	24.5301
chrI	159518	160517	ARS109	32.7124	17.701
chrI	175781	176780	ARS110	46.526	24.0978
chrI	222964	223963	ARS112	0.498702	0.0240087
chrII	0	863	ARS200	7.09753	3.92478
chrII	6126	7125	ARS201	10.1881	4.44056
chrII	28552	29551	ARS201.5	31.1735	15.293
chrII	38355	39354	ARS201.7	3.01516	1.18632
chrII	62811	63810	ARS202	94.2472	54.8286
chrII	93113	94112	ARS203	57.8548	31.4434
chrII	142981	143980	ARS206	58.751	30.5685
chrII	169713	170712	ARS207	24.3326	12.2548
chrII	177242	178241	ARS207.1	17.23	10.6183
chrII	197853	198852	ARS207.5	20.4784	13.246
chrII	237302	238301	ARS208	48.0872	29.1432
chrII	254475	255474	ARS209	32.9387	14.7781
chrII	254557	255556	ARS209	32.8229	15.0828
chrII	325758	326757	ARS211	19.006	9.9714
chrII	378356	379355	ARS212	10.5977	1.18018
chrII	389351	390350	ARS213	49.5409	26.9646
chrII	407493	408492	ARS214	29.359	13.966
chrII	417432	418431	ARS215	77.5178	43.708
chrII	486331	487330	ARS216	55.0037	30.6071
chrII	516851	517850	ARS217	43.5918	21.8532
chrII	538964	539963	ARS218	31.1099	15.4645
chrII	591115	592114	ARS219	19.8944	9.21076
chrII	611606	612605	ARS219.5	2.803	-2.0816
chrII	611781	612780	ARS219.5	3.42131	-2.85937
chrII	622306	623305	ARS220	77.923	44.8732
chrII	631636	632635	ARS221	32.5609	14.7806
chrII	675853	676852	ARS221.5	9.51744	0.764704
chrII	703932	704931	ARS222	20.0134	7.68906
chrII	720366	721365	ARS223	23.3265	10.1526
chrII	741203	742202	ARS224	63.5885	33.3496
chrII	757053	758052	ARS225	66.5718	40.0408
chrII	773680	774679	ARS227	16.8817	7.75226
chrII	791777	792776	ARS228	15.1436	10.3961
chrII	796260	797259	ARS228.5	28.1042	13.3374
chrII	801823	802822	ARS229	51.2779	28.5999
chrIII	695	1694	ARS300	6.39273	2.75439
chrIII	9993	10992	ARS301	0.412465	0.308318
chrIII	10774	11773	ARS301	13.2892	8.35363
chrIII	14213	15212	ARS302	24.1989	14.8168
chrIII	14543	15542	ARS303	39.3762	24.4646
chrIII	15065	16064	ARS303	41.6756	25.1287
chrIII	15245	16244	ARS320	35.0523	20.3455
chrIII	29929	30928	ARS304	2.82473	0.255578
chrIII	38933	39932	ARS305	53.7049	30.1492
chrIII	74068	75067	ARS306	53.3745	29.0559
chrIII	108538	109537	ARS307	46.809	25.1312
chrIII	114131	115130	ARS308	6.57494	2.70531
chrIII	131657	132656	ARS309	29.1421	17.5863
chrIII	166426	167425	ARS310	52.4118	30.3756
chrIII	193890	194889	ARS313	48.6775	24.836
chrIII	194157	195156	ARS313	39.2056	19.6236
chrIII	196316	197315	ARS314	23.555	14.2553
chrIII	196994	197993	ARS314	79.9705	49.2412
chrIII	224439	225438	ARS315	44.9688	23.5987
chrIII	224587	225586	ARS315	42.0736	21.9325
chrIII	272474	273473	ARS316	30.9413	17.4718
chrIII	272771	273770	ARS316	21.8977	12.5593
chrIII	292156	293155	ARS317	20.5156	12.3387
chrIII	292183	293182	ARS317	19.6004	11.786
chrIII	294220	295219	ARS318	23.1376	14.9893
chrIII	315297	316296	ARS319	12.5318	6.97592
chrIV	266	1265	ARS400	0.31126	0.0511133
chrIV	45709	46708	ARS404	29.5509	12.7102
chrIV	85561	86560	ARS405	50.4295	27.0519
chrIV	123260	124259	ARS406	40.0556	22.4371
chrIV	137127	138126	ARS407	30.68	15.172
chrIV	157490	158489	ARS408	28.8697	10.2744
chrIV	212045	213044	ARS409	64.9529	37.2592
chrIV	231880	232879	ARS409.3	4.87542	1.24918
chrIV	235562	236561	ARS409.5	5.91007	-1.18997
chrIV	253416	254415	ARS410	96.6313	55.6174
chrIV	316417	317416	ARS412	60.5509	32.1105
chrIV	329191	330190	ARS413	52.2115	29.3197
chrIV	407696	408695	ARS414	54.3539	30.0931
chrIV	434727	435726	ARS415	62.9702	37.0843
chrIV	462070	463069	ARS416	24.3589	6.74304
chrIV	483475	484474	ARS417	56.499	27.5265
chrIV	504964	505963	ARS417.5	82.7575	45.7974
chrIV	554849	555848	ARS418	84.0004	45.5505
chrIV	567120	568119	ARS419	70.7832	42.3104
chrIV	628879	629878	ARS420	102.073	60.3673
chrIV	639492	640491	ARS421	57.905	31.9149
chrIV	702510	703509	ARS422	56.149	32.1127
chrIV	748015	749014	ARS422.5	38.7909	16.6879
chrIV	752783	753782	ARS423	64.5518	34.2105
chrIV	805665	806664	ARS425	42.0932	24.0607
chrIV	913415	914414	ARS428	24.7427	13.5062
chrIV	921316	922315	ARS429	68.7839	35.6917
chrIV	942989	943988	ARS429.5	2.47868	-2.35011
chrIV	1016283	1017282	ARS430	46.7668	25.3055
chrIV	1033136	1034135	ARS430.5	9.57075	2.84818
chrIV	1057462	1058461	ARS431	53.4994	27.7902
chrIV	1109585	1110584	ARS431.5	65.8792	32.8306
chrIV	1130425	1131424	ARS431.7	0.747372	-2.44394
chrIV	1158887	1159886	ARS432	33.6113	16.163
chrIV	1165622	1166621	ARS432.5	52.4016	30.9831
chrIV	1240497	1241496	ARS433	41.5714	20.5695
chrIV	1275839	1276838	ARS434	53.5313	28.9907
chrIV	1302212	1303211	ARS435	54.4655	27.7093
chrIV	1353094	1354093	ARS437	39.9944	23.5515
chrIV	1384904	1385903	ARS439.5	5.78766	1.37611
chrIV	1403908	1404907	ARS440	62.1239	31.7981
chrIV	1447626	1448625	ARS441	20.7592	6.9505
chrIV	1461518	1462517	ARS442	73.9616	40.3897
chrIV	1486540	1487539	ARS446	86.6073	50.3849
chrIV	1502436	1503435	ARS447	45.985	20.3807
chrIX	33070	34069	ARS905	60.3118	35.1764
chrIX	73513	74512	ARS907	66.3695	37.875
chrIX	79809	80808	ARS908	51.9597	26.5129
chrIX	105436	106435	ARS909	63.8967	34.7231
chrIX	135719	136718	ARS911	18.7978	6.97715
chrIX	162623	163622	ARS911.5	12.2656	3.50778
chrIX	174699	175698	ARS912	37.0075	17.6394
chrIX	214255	215254	ARS913	31.7747	14.5521
chrIX	245317	246316	ARS913.5	22.0615	10.1041
chrIX	247194	248193	ARS914	52.3754	30.3149
chrIX	310330	311329	ARS916	30.1685	14.7124
chrIX	341479	342478	ARS919	58.094	32.4884
chrIX	356779	357778	ARS920	22.1355	9.75298
chrIX	411439	412438	ARS922	60.859	31.6486
chrV	6348	7347	ARS503	19.3229	8.33006
chrV	11455	12454	ARS504.2	21.6553	9.35394
chrV	58900	59899	ARS507	19.9189	7.9608
chrV	93599	94598	ARS508	66.4937	35.8889
chrV	145163	146162	ARS510	40.9587	20.6714
chrV	173257	174256	ARS511	54.7564	30.6836
chrV	192212	193211	ARS511.5	1.32793	-6.64321
chrV	212008	213007	ARS512	74.3206	41.7763
chrV	275830	276829	ARS513.5	0.448422	-4.19704
chrV	277717	278716	ARS513.7	2.0433	-3.61031
chrV	287130	288129	ARS514	61.0809	35.0333
chrV	301316	302315	ARS514.5	14.4368	4.0693
chrV	353133	354132	ARS516	41.6278	21.4088
chrV	406353	407352	ARS517	25.6628	11.9785
chrV	438559	439558	ARS518	29.2309	17.4944
chrV	442077	443076	ARS519	1.79184	0.346248
chrV	498386	499385	ARS520	41.3579	20.0662
chrV	498501	499500	ARS520	42.7001	19.8805
chrV	520402	521401	ARS521	32.9545	14.5247
chrV	549191	550190	ARS522	62.1311	33.6432
chrV	569059	570058	ARS523	10.821	2.3071
chrVI	5296	6295	ARS600.1	18.8328	9.51787
chrVI	12102	13101	ARS600.2	1.00857	0.10001
chrVI	18774	19773	ARS600.3	30.7309	15.1958
chrVI	19749	20748	ARS600.4	50.1144	25.5443
chrVI	32235	33234	ARS601	73.8826	39.4337
chrVI	32458	33457	ARS602	79.0324	41.2623
chrVI	68283	69282	ARS603	59.9339	33.6333
chrVI	118298	119297	ARS603.5	30.6443	16.162
chrVI	135536	136535	ARS605	30.6449	14.9603
chrVI	167332	168331	ARS606	62.4969	31.9594
chrVI	198951	199950	ARS607	91.0666	51.7582
chrVI	216031	217030	ARS608	75.7579	43.4573
chrVI	255855	256854	ARS609	28.1438	13.0562
chrVI	269227	270161	ARS610	62.6807	36.2812
chrVII	17372	18371	ARS700.5	21.3415	11.796
chrVII	63906	64905	ARS702	67.0665	36.5211
chrVII	111699	112698	ARS704	31.918	15.8343
chrVII	117212	118211	ARS706	23.9207	14.8304
chrVII	162811	163810	ARS707	78.7121	41.8907
chrVII	186943	187942	ARS709	38.5274	17.5744
chrVII	203535	204534	ARS710	55.6818	29.6853
chrVII	231445	232444	ARS711	3.10378	1.39324
chrVII	240705	241704	ARS712	53.868	26.65
chrVII	285596	286595	ARS714	65.3812	38.5265
chrVII	352306	353305	ARS716	34.9841	20.7232
chrVII	388275	389274	ARS717	38.3168	17.3718
chrVII	420715	421714	ARS718	29.2232	17.3392
chrVII	484544	485543	ARS719	45.1022	27.3999
chrVII	508354	509353	ARS720	56.7907	33.364
chrVII	568114	569113	ARS721	37.4127	20.8973
chrVII	574269	575268	ARS722	13.6672	7.09417
chrVII	606898	607897	ARS724.5	1.51441	-1.29483
chrVII	653351	654350	ARS726	13.1656	6.98451
chrVII	659432	660431	ARS727	53.3614	32.3825
chrVII	714915	715914	ARS728	55.2899	29.2463
chrVII	777591	778590	ARS729	31.9261	16.5189
chrVII	834113	835112	ARS731	29.0798	14.0465
chrVII	887974	888973	ARS731.5	61.2957	32.7521
chrVII	916422	917421	ARS732	25.8992	11.99
chrVII	977353	978352	ARS733	17.0091	7.29468
chrVII	999070	1000069	ARS734	56.5346	33.2459
chrVII	1001875	1002874	ARS735	6.25524	-0.00111578
chrVII	1062982	1063981	ARS735.5	30.599	13.862
chrVII	1083145	1084144	ARS131a	28.0997	12.8681
chrVIII	5165	6164	ARS131n	11.3539	4.62421
chrVIII	7160	8159	ARS802	30.1547	16.4413
chrVIII	45336	46335	ARS804	79.234	43.9032
chrVIII	63877	64876	ARS805	59.6392	35.6016
chrVIII	111038	112037	ARS805.7	15.5816	4.4327
chrVIII	132979	133978	ARS807	8.86538	5.66945
chrVIII	168162	169161	ARS809	52.3357	28.9285
chrVIII	245344	246343	ARS813	67.5525	37.1283
chrVIII	296678	297677	ARS815	26.3371	11.6207
chrVIII	359198	360197	ARS816	56.9913	30.7331
chrVIII	391770	392769	ARS818	65.4259	36.2078
chrVIII	405760	406759	ARS818.5	5.92381	2.22278
chrVIII	447239	448238	ARS820	91.6124	54.7249
chrVIII	474056	475055	ARS821	52.7757	24.9578
chrVIII	501377	502376	ARS822	74.2307	41.0423
chrVIII	519828	520827	ARS823	40.7454	21.3444
chrVIII	555667	556666	ARS824	27.8519	13.0951
chrX	23411	24410	ARS1004	53.9782	27.2668
chrX	67210	68209	ARS1005	56.3602	30.3972
chrX	99086	100085	ARS1006	20.0512	7.84188
chrX	113034	114033	ARS1007	64.5875	37.6619
chrX	161451	162450	ARS1007.5	21.3315	9.85756
chrX	203974	204973	ARS1008	42.5887	23.9231
chrX	228298	229297	ARS1009	71.3088	40.0932
chrX	248755	249754	ARS1009.5	10.6934	-1.76143
chrX	298517	299516	ARS1010	78.8477	40.2272
chrX	336906	337905	ARS1011	31.6249	15.9627
chrX	374502	375501	ARS1012	49.7722	27.7479
chrX	375467	376466	ARS1013	20.6155	8.15939
chrX	416818	417817	ARS1014	36.7669	19.4041
chrX	442261	443260	ARS1015	20.6792	9.0414
chrX	454570	455569	ARS1016	1.84543	-0.311178
chrX	459117	460116	ARS1017	20.1679	11.2179
chrX	540164	541163	ARS1018	41.8089	23.2396
chrX	612563	613562	ARS1019	31.9206	16.4028
chrX	653995	654994	ARS1020	52.1447	28.0106
chrX	683379	684378	ARS1021	57.4231	34.4811
chrX	711520	712519	ARS1022	55.6143	29.9821
chrX	744209	745208	ARS1025	1.68887	0.206932
chrXI	41837	42836	ARS1102.5	1.02108	0.804132
chrXI	55295	56294	ARS1103	60.1773	32.0359
chrXI	97949	98948	ARS1104.5	32.5479	12.6714
chrXI	152554	153553	ARS1106	23.7579	12.1218
chrXI	195665	196664	ARS1106.3	1.21192	-3.08665
chrXI	213092	214091	ARS1106.7	70.4698	39.5983
chrXI	257475	258474	ARS1107	68.3571	37.9929
chrXI	302198	303197	ARS1107.5	57.8897	37.0425
chrXI	329307	330306	ARS1109	67.9408	41.6902
chrXI	388618	389617	ARS1112	36.0352	19.3366
chrXI	416802	417801	ARS1113	61.4425	34.9743
chrXI	447638	448637	ARS1114	30.1115	14.7842
chrXI	456688	457687	ARS1114.5	38.5318	17.0037
chrXI	516642	517641	ARS1116	12.3737	6.56068
chrXI	530179	531178	ARS1117	45.7077	25.423
chrXI	581452	582451	ARS1118	17.5806	7.17028
chrXI	611858	612857	ARS1120	48.7664	25.9604
chrXI	642351	643350	ARS1123	39.9045	21.4766
chrXII	51537	52536	ARS1203	52.9694	25.781
chrXII	76439	77438	ARS1205	52.1369	29.3958
chrXII	91040	92039	ARS1206	52.4914	29.5077
chrXII	92915	93914	ARS1206.5	1.52108	-3.35446
chrXII	156267	157266	ARS1209	67.0814	36.6629
chrXII	222101	223100	ARS1210	38.1901	20.2176
chrXII	230801	231800	ARS1211	31.4642	14.714
chrXII	243244	244243	ARS1211.5	49.2886	27.8413
chrXII	288845	289844	ARS1212	81.6737	27.9394
chrXII	343305	344304	ARS1212.5	20.3489	8.2586
chrXII	372778	373777	ARS1213	39.1414	20.8573
chrXII	412283	413282	ARS1215	83.8127	47.9644
chrXII	450106	451105	ARS1216	48.3172	25.4008
chrXII	512492	513491	ARS1217	66.1068	37.106
chrXII	602548	603547	ARS1218	48.7521	26.3923
chrXII	622399	623398	ARS1219	58.9712	31.1006
chrXII	659449	660448	ARS1220	35.3454	16.086
chrXII	686995	687994	ARS1220.5	8.69568	5.09989
chrXII	730055	731054	ARS1222	22.1099	11.168
chrXII	744562	745561	ARS1223	108.712	61.6968
chrXII	793646	794645	ARS1226	42.7735	23.4991
chrXII	821623	822622	ARS1227	81.8776	47.3798
chrXII	888191	889190	ARS1227.5	74.3592	42.5553
chrXII	927800	928799	ARS1229	87.7071	48.7056
chrXII	947638	948637	ARS1231	15.3378	5.37479
chrXII	1006831	1007830	ARS1232	74.2076	42.0824
chrXII	1013409	1014408	ARS1233	52.7971	24.0624
chrXII	1023593	1024592	ARS1234	67.8615	40.4087
chrXII	1059208	1060207	ARS1235	21.0396	10.3817
chrXIII	31312	32311	ARS1303	60.7164	31.8059
chrXIII	39640	40639	ARS1304	19.4268	5.30047
chrXIII	73625	74624	ARS1304.7	0.217321	-5.11739
chrXIII	93841	94840	ARS1305	24.9923	14.4223
chrXIII	136925	137924	ARS1307	40.7863	21.6178
chrXIII	158564	159563	ARS1307.5	20.0776	9.70341
chrXIII	183416	184415	ARS1308	17.5861	7.84108
chrXIII	262680	263679	ARS1309	31.7957	17.5493
chrXIII	286427	287426	ARS1310	39.9283	22.0189
chrXIII	370601	371600	ARS1312	45.4336	30.1967
chrXIII	432601	433600	ARS1315	45.2875	24.1467
chrXIII	467825	468824	ARS1316	36.9351	19.6117
chrXIII	503219	504218	ARS1319	33.1171	19.2298
chrXIII	535221	536220	ARS1320	49.0532	26.1643
chrXIII	554073	555072	ARS1322	36.1336	19.5901
chrXIII	610883	611882	ARS1323	27.8563	12.3729
chrXIII	634099	635098	ARS1324	39.1415	16.2365
chrXIII	648931	649930	ARS1325	88.6276	52.6251
chrXIII	688496	689495	ARS1326	28.8962	14.5736
chrXIII	757848	758847	ARS1327	41.5577	20.0753
chrXIII	772256	773255	ARS1328	27.9446	12.7094
chrXIII	804728	805727	ARS1329	113.82	67.5753
chrXIII	814955	815954	ARS1330	42.7054	20.5216
chrXIII	878368	879367	ARS1331.7	25.6642	11.4965
chrXIII	897423	898422	ARS1332	91.5328	53.0938
chrXIV	28085	29084	ARS1405	55.7858	30.8756
chrXIV	61248	62247	ARS1406	41.3621	21.0804
chrXIV	89168	90167	ARS1407	29.4205	14.1156
chrXIV	126238	127237	ARS1410	68.1414	35.4285
chrXIV	169187	170186	ARS1411	20.7911	9.00122
chrXIV	195675	196674	ARS1412	41.8725	20.9911
chrXIV	249885	250884	ARS1413	47.0496	24.8215
chrXIV	279497	280496	ARS1414	43.8554	23.9196
chrXIV	321568	322567	ARS1415	70.6936	38.3857
chrXIV	352257	353256	ARS1311.7	10.5107	3.52967
chrXIV	411882	412881	ARS1417	57.7742	31.3971
chrXIV	448970	449969	ARS1419	33.8819	17.01
chrXIV	498614	499613	ARS1420	65.3065	38.4228
chrXIV	545589	546588	ARS1421	29.4742	15.9876
chrXIV	560750	561749	ARS1422	41.2675	23.1314
chrXIV	609087	610086	ARS1424	69.036	42.4872
chrXIV	635285	636284	ARS1426	37.9689	26.6589
chrXIV	691109	692108	ARS1427	39.2101	19.4123
chrXIV	713393	714392	ARS1428	46.3127	24.4641
chrXIV	738272	739271	ARS1428.5	37.6156	17.345
chrXIV	763757	764756	ARS1429	44.8494	25.4693
chrXV	35287	36286	ARS1506.5	35.9575	20.7875
chrXV	72256	73255	ARS1507	77.2096	44.4381
chrXV	84822	85821	ARS1508	48.0493	25.6395
chrXV	113466	114465	ARS1509	30.0579	16.5917
chrXV	154719	155718	ARS1509.5	17.8219	5.05969
chrXV	166599	167598	ARS1510	42.0367	23.9206
chrXV	227302	228301	ARS1510.5	53.9128	31.7765
chrXV	277155	278154	ARS1511	57.3953	31.9205
chrXV	308717	309716	ARS1512	55.9743	32.9545
chrXV	336905	337904	ARS1513	35.8073	21.5343
chrXV	436349	437348	ARS1513.5	59.011	36.663
chrXV	489387	490386	ARS1514	42.4744	18.4073
chrXV	496875	497874	ARS1515.5	49.3453	25.8266
chrXV	520292	521291	ARS1515.7	1.25486	-1.27021
chrXV	566027	567026	ARS1516	53.0518	29.8604
chrXV	600424	601423	ARS1517	52.075	25.9687
chrXV	656255	657254	ARS1519	55.8537	27.5658
chrXV	680863	681862	ARS1520	50.3929	27.6426
chrXV	729355	730354	ARS1521	62.933	32.368
chrXV	766241	767240	ARS1523	71.7568	44.6305
chrXV	782955	783954	ARS1524	77.5315	42.3482
chrXV	854486	855485	ARS1525	30.6671	18.0719
chrXV	873816	874815	ARS1526	38.6302	23.016
chrXV	907921	908920	ARS1528	43.5722	23.4161
chrXV	981080	982079	ARS1529	27.2453	16.3269
chrXV	1053203	1054202	ARS1529.5	90.1905	52.499
chrXVI	7110	8109	ARS1601	0.141401	0.0607542
chrXVI	12260	13259	ARS1602	2.62513	2.10873
chrXVI	42595	43594	ARS1604	26.3831	13.0833
chrXVI	72662	73661	ARS1605	49.7199	24.8228
chrXVI	116136	117135	ARS1607	38.8065	18.6132
chrXVI	210597	211596	ARS1609	47.4531	24.4625
chrXVI	289096	290095	ARS1614	77.4742	45.197
chrXVI	331378	332377	ARS1617	31.5339	15.043
chrXVI	384166	385165	ARS1618	68.8707	37.54
chrXVI	414558	415557	ARS1618.5	1.74541	-1.14176
chrXVI	417752	418751	ARS1619	43.6032	24.2929
chrXVI	456187	457186	ARS1620.5	31.4014	12.7767
chrXVI	511285	512284	ARS1621	63.1504	35.6566
chrXVI	563448	564447	ARS1622	31.1898	17.7101
chrXVI	564674	565673	ARS1622.5	9.00615	1.14984
chrXVI	583768	584767	ARS1622.7	34.4247	15.2753
chrXVI	633499	634498	ARS1623	46.5019	28.2943
chrXVI	684014	685013	ARS1624	39.0531	17.5451
chrXVI	695063	696062	ARS1625	29.6978	11.658
chrXVI	748723	749722	ARS1626	61.8846	27.463
chrXVI	776542	777541	ARS1626.5	30.2359	16.2677
chrXVI	818780	819779	ARS1627	76.0965	42.2901
chrXVI	842277	843276	ARS1628	80.5024	45.2209
chrXVI	880485	881484	ARS1630	45.0435	26.5396
chrXVI	932607	933606	ARS1631	79.7047	44.9749

[truncated: 20 more sheets: 6b, 6c, S3a, S3b.i, S3b.ii, S3c, S4, S7b, S9a, S9b, S9c, S10b, S11a, S11b.i, 11bii, S11c.i, S11c.ii, S12a, S12b, S12c]
